# Supplementary material for: Improved recovery of cell-cycle gene expression in Saccharomyces cerevisiae from regulatory interactions in multiple omics data
Source: BMC Genomics. 2020 Feb 13;21:159. doi: 10.1186/s12864-020-6554-8 (PMC7020519; doi:10.1186/s12864-020-6554-8)
Supplement: Supplementary file 1 — Additional file 1: TableS1. TF-target feature counts and target gene coverage by data set. [file 12864_2020_6554_MOESM1_ESM.xlsx]

## Sheet: Sheet1
TableS1: TF-target feature counts and target gene coverage by data set
Counts
Expression Cluster	All	ChIP-Chip	Deletion	PWM	Expert PWM	PBM
G1	300	238	242	292	192	250
S	71	59	62	71	51	61
S/G2	121	94	107	117	93	104
G2/M1	195	163	177	190	148	163
M1/G	113	98	103	112	74	93
Total	800	652	691	782	558	671
Percent Coverage
Expression Cluster	All	ChIP-Chip	Deletion	PWM	Expert PWM	PBM
G1	1	0.793333	0.806667	0.973333	0.64	0.833333
S	1	0.830986	0.873239	1	0.71831	0.859155
S/G2	1	0.77686	0.884298	0.966942	0.768595	0.859504
G2/M1	1	0.835897	0.907692	0.974359	0.758974	0.835897
M1/G	1	0.867257	0.911504	0.99115	0.654867	0.823009
Total	1	0.815	0.86375	0.9775	0.6975	0.83875
