# Supplementary material for: Improved recovery of cell-cycle gene expression in Saccharomyces cerevisiae from regulatory interactions in multiple omics data
Source: BMC Genomics. 2020 Feb 13;21:159. doi: 10.1186/s12864-020-6554-8 (PMC7020519; doi:10.1186/s12864-020-6554-8)
Supplement: Supplementary file 3 — Additional file 3: Table S3. AUR-ROC of ChIP TF-target interaction models on genes covered by ChIP FFLs. [file 12864_2020_6554_MOESM3_ESM.xlsx]

## Sheet: Sheet1
Table S3: AUR-ROC of ChIP TF-Target interaction models on genes covered by ChIP FFLs
All	G1	S	S/G2	G2/M	M/G1
0.74	0.8	0.77	0.76	0.78	0.79
