# Supplementary material for: Improved recovery of cell-cycle gene expression in Saccharomyces cerevisiae from regulatory interactions in multiple omics data
Source: BMC Genomics. 2020 Feb 13;21:159. doi: 10.1186/s12864-020-6554-8 (PMC7020519; doi:10.1186/s12864-020-6554-8)
Supplement: Supplementary file 4 — Additional file 4: Table S4. Number of features in combined ChIP and Deletion models. [file 12864_2020_6554_MOESM4_ESM.xlsx]

## Sheet: Sheet1
Table S4: Number of features in combined ChIP and Deletion models
Feature Set	Cyclic	G1	S	S/G2	G2/M	M/G1
Direct, Two-way 10%	54	84	51	52	45	41
Direct, Two-way 25%	114	113	111	114	104	93
FFLs, Two-way 10%	113	74	97	68	46	57
FFLs, Two-way 25%	263	217	221	199	126	136
Direct and FFLs, Two-way 10%	166	125	147	119	90	97
Direct and FFLs, Two-way 25%	376	329	331	312	229	228
