# Supplementary material for: Improved recovery of cell-cycle gene expression in Saccharomyces cerevisiae from regulatory interactions in multiple omics data
Source: BMC Genomics. 2020 Feb 13;21:159. doi: 10.1186/s12864-020-6554-8 (PMC7020519; doi:10.1186/s12864-020-6554-8)
Supplement: Supplementary file 5 — Additional file 5: TableS5. Importance of all TFs to the recovery of different phases of expression in ChIP and Deletion data sets. [file 12864_2020_6554_MOESM5_ESM.xlsx]

## Sheet: ChIP
Table S5. Importance of TF across all models
ChIP Models
TF	Cyclic	G1	S	S-G2	G2-M	M-G1
ABF1*	NA**	25(-)	NA	NA	25(-)	25(-)
ACA1	NA	NA	NA	NA	NA	NA
ACE2	NA	NA	10(-)	10(-)	NA	10(+)
ADR1	NA	NA	NA	10(-)	NA	10(+)
AFT2	NA	NA	NA	NA	10(-)	10(+)
ARG80	25(-)	NA	NA	NA	NA	10(-)
ARG81	25(-)	NA	25(-)	NA	25(+)	10(-)
ARO80	NA	NA	NA	NA	10(+)	25(-)
ARR1	10(-)	25(-)	NA	NA	25(-)	25(-)
ASH1	10(+)	25(+)	NA	NA	NA	25(+)
AZF1	NA	NA	25(-)	25(-)	25(-)	25(+)
BAS1	NA	NA	NA	NA	NA	NA
CAD1	NA	NA	NA	NA	NA	10(+)
CBF1	NA	NA	10(+)	NA	25(-)	NA
CHA4	NA	10(-)	NA	NA	10(+)	25(-)
CIN5	25(+)	NA	25(+)	NA	10(+)	NA
COM2	10(-)	NA	NA	NA	NA	NA
CST6	25(+)	25(+)	NA	NA	NA	10(+)
CUP9	NA	NA	25(-)	NA	25(+)	NA
DAL80	NA	25(-)	25(-)	NA	25(-)	25(+)
DAL81	NA	NA	NA	25(+)	10(+)	10(-)
DAL82	NA	NA	25(+)	25(-)	NA	NA
DIG1	10(-)	NA	10(-)	NA	10(-)	NA
DOT6	NA	NA	NA	NA	NA	NA
ECM22	NA	NA	NA	NA	NA	NA
EDS1	NA	10(-)	NA	NA	NA	25(-)
FHL1	10(-)	10(-)	10(-)	10(-)	10(-)	10(-)
FKH1	25(+)	NA	10(+)	10(+)	10(+)	NA
FKH2	10(+)	25(+)	25(+)	10(+)	10(+)	10(-)
FZF1	10(-)	10(-)	NA	NA	NA	NA
GAL4	25(+)	10(+)	NA	NA	NA	NA
GAL80	25(-)	25(-)	NA	25(-)	NA	NA
GAT1	10(-)	25(-)	NA	25(-)	25(-)	NA
GAT3	10(+)	10(+)	25(+)	NA	25(+)	25(+)
GCN4	NA	25(-)	NA	10(+)	NA	25(-)
GCR1	NA	10(-)	10(-)	NA	10(-)	10(-)
GCR2	NA	25(-)	25(+)	NA	25(+)	NA
GLN3	NA	10(-)	NA	NA	NA	NA
GTS1	NA	NA	25(+)	10(+)	NA	NA
GZF3	NA	25(-)	NA	NA	NA	NA
HAC1	25(-)	25(-)	NA	NA	NA	NA
HAL9	10(-)	NA	25(-)	NA	10(-)	10(-)
HAP1	NA	25(+)	NA	NA	10(+)	25(+)
HAP2	25(-)	10(-)	NA	NA	NA	NA
HAP3	NA	10(-)	NA	25(+)	25(+)	NA
HAP4	25(+)	25(+)	NA	NA	25(+)	25(-)
HAP5	25(-)	NA	NA	NA	NA	NA
HMS1	25(-)	NA	NA	NA	10(-)	NA
HSF1	NA	25(+)	NA	25(-)	NA	NA
IME1	NA	NA	NA	NA	NA	NA
INO2	NA	25(-)	NA	NA	NA	25(+)
INO4	NA	NA	25(-)	10(-)	25(-)	25(+)
IXR1	NA	NA	25(+)	NA	25(+)	NA
LEU3	25(-)	NA	NA	NA	10(-)	25(-)
MAC1	NA	10(-)	NA	25(-)	NA	NA
MBP1	10(+)	10(+)	10(+)	NA	25(-)	25(+)
MCM1	10(+)	25(-)	10(+)	25(+)	10(+)	10(+)
MET28	NA	NA	NA	NA	NA	25(-)
MET31	NA	25(-)	10(+)	10(+)	25(-)	10(-)
MET32	25(+)	NA	10(+)	10(+)	NA	NA
MET4	NA	NA	10(+)	NA	NA	NA
MGA1	25(-)	10(-)	10(-)	25(-)	25(-)	NA
MIG1	10(-)	NA	NA	25(+)	10(-)	NA
MIG2	NA	NA	NA	NA	NA	NA
MIG3	25(-)	NA	NA	NA	NA	10(-)
MOT3	25(-)	25(-)	NA	NA	25(-)	NA
MSN1	25(-)	25(-)	NA	NA	25(-)	NA
MSN2	10(-)	NA	NA	25(+)	NA	NA
MSN4	25(+)	10(+)	NA	10(+)	NA	NA
NDD1	10(+)	10(+)	25(-)	10(+)	10(+)	25(-)
NDT80	NA	NA	NA	10(-)	25(-)	25(-)
NRG1	25(-)	10(-)	25(-)	NA	25(+)	NA
OAF1	25(+)	NA	NA	25(+)	NA	NA
OPI1	25(-)	25(-)	25(-)	25(-)	NA	NA
PDR1	10(+)	25(+)	25(+)	NA	NA	NA
PDR3	25(-)	NA	NA	NA	NA	NA
PHD1	25(+)	25(+)	10(-)	10(-)	25(+)	NA
PHO2	NA	25(+)	25(+)	NA	NA	NA
PHO4	NA	NA	25(-)	NA	NA	NA
PIP2	10(-)	25(-)	NA	10(-)	25(+)	NA
PPR1	NA	NA	NA	NA	25(+)	25(-)
PUT3	NA	25(-)	25(+)	10(+)	25(-)	NA
RAP1	NA	25(+)	25(-)	10(-)	NA	25(+)
RDR1	NA	NA	NA	NA	NA	NA
RDS1	NA	NA	NA	25(-)	NA	25(+)
REB1	NA	NA	NA	NA	NA	NA
RFX1	NA	NA	NA	25(+)	NA	NA
RGM1	25(+)	10(+)	25(+)	10(+)	10(-)	25(+)
RGT1	NA	NA	NA	25(-)	NA	NA
RIM101	NA	NA	NA	25(+)	NA	25(+)
RLM1	10(+)	10(+)	NA	NA	25(+)	10(+)
RME1	10(-)	NA	NA	NA	10(-)	10(-)
ROX1	10(-)	NA	25(-)	NA	25(+)	10(-)
RPH1	NA	NA	25(-)	NA	NA	NA
RPN4	NA	25(+)	NA	10(-)	NA	NA
RTG1	NA	NA	25(+)	NA	NA	NA
RTG3	NA	25(+)	NA	25(-)	NA	NA
SDD4	NA	25(+)	NA	NA	NA	25(+)
SFL1	25(+)	NA	25(+)	NA	25(+)	NA
SFP1	10(-)	10(-)	NA	NA	NA	NA
SIP4	NA	NA	NA	25(-)	NA	25(-)
SKN7	25(-)	NA	NA	25(+)	25(+)	NA
SKO1	NA	NA	10(-)	NA	25(+)	25(-)
SMP1	25(+)	25(+)	NA	NA	10(-)	25(+)
SNF1	25(-)	NA	NA	NA	NA	NA
SNT2	NA	25(+)	NA	NA	25(+)	25(-)
SOK2	25(+)	NA	25(+)	25(-)	NA	NA
SPT2	10(-)	25(-)	NA	NA	10(-)	NA
SPT23	25(-)	NA	NA	10(-)	10(-)	10(-)
SRD1	25(+)	NA	NA	25(-)	25(+)	NA
STB1	10(+)	10(+)	10(+)	25(-)	10(-)	NA
STB2	NA	10(-)	NA	25(+)	25(-)	NA
STB4	NA	NA	25(+)	NA	NA	25(-)
STB5	NA	NA	NA	NA	NA	NA
STE12	NA	NA	NA	10(+)	NA	NA
STP1	25(+)	NA	25(+)	NA	10(+)	NA
STP2	25(+)	NA	NA	NA	25(+)	NA
STP4	25(+)	NA	25(-)	NA	NA	10(+)
SUM1	NA	NA	NA	25(-)	NA	10(+)
SUT1	25(-)	NA	10(-)	25(-)	NA	25(+)
SUT2	NA	NA	25(-)	NA	NA	NA
SWI4	10(+)	10(+)	10(+)	10(+)	10(+)	NA
SWI5	10(+)	25(+)	10(-)	NA	10(-)	10(+)
SWI6	10(+)	10(+)	10(+)	10(+)	10(+)	25(+)
TBS1	NA	25(-)	25(+)	NA	NA	25(-)
TDA9	25(-)	25(-)	10(+)	25(-)	NA	10(-)
TEC1	10(+)	10(+)	NA	25(+)	NA	10(+)
THI2	10(-)	NA	NA	NA	NA	NA
TOG1	NA	NA	NA	NA	NA	NA
TOS8	25(+)	10(+)	NA	NA	25(-)	10(+)
TYE7	25(-)	25(-)	NA	NA	25(-)	25(-)
UGA3	NA	25(+)	NA	25(+)	NA	25(+)
UME6	NA	NA	NA	NA	25(-)	NA
UPC2	NA	NA	NA	NA	NA	25(-)
USV1	NA	NA	25(-)	NA	NA	25(-)
WAR1	NA	25(-)	NA	NA	NA	25(+)
XBP1	25(-)	10(-)	10(+)	25(+)	25(-)	NA
YAP1	NA	25(+)	25(+)	25(+)	NA	10(-)
YAP3	25(+)	10(+)	25(+)	NA	25(+)	25(+)
YAP5	10(+)	10(+)	25(-)	NA	25(+)	25(-)
YAP6	25(+)	NA	10(-)	10(-)	10(+)	25(+)
YAP7	NA	NA	NA	NA	NA	NA
YGR067C	NA	NA	NA	25(+)	NA	NA
YHP1	NA	NA	25(-)	NA	NA	NA
YKL222C	NA	NA	NA	25(-)	NA	25(+)
YLR278C	NA	NA	25(-)	NA	NA	NA
YNR063W	NA	25(+)	25(-)	NA	NA	NA
YOX1	25(+)	10(-)	NA	10(-)	10(+)	10(+)
YPR196W	10(+)	25(+)	NA	25(+)	NA	10(+)
YRR1	NA	25(+)	25(-)	25(+)	25(-)	NA
ZAP1	25(+)	25(+)	NA	NA	25(+)	NA
*Green higlight indicated an annotated cell-cycle regulator
**NA indicates no important, 10/25 indicates the percentile and (+/-) indicates wether it is the top of bottom percentile

## Sheet: Deletion
Table S5. Importance of TF across all models
Deletion Models
TF	Cyclic	G1	S	S-G2	G2-M	M-G1
ABF1*	NA**	NA	NA	NA	25(+)	NA
ACA1	NA	NA	10(-)	NA	25(+)	NA
ACE2	NA	25(-)	NA	25(+)	NA	10(+)
ADR1	NA	NA	NA	NA	NA	NA
AFT2	NA	NA	NA	NA	10(-)	10(+)
ARG80	25(+)	10(+)	NA	25(+)	25(+)	NA
ARG81	NA	25(-)	NA	NA	25(+)	25(-)
ARO80	NA	NA	25(-)	10(-)	NA	25(+)
ARR1	NA	NA	10(-)	NA	NA	NA
ASH1	NA	NA	NA	NA	25(+)	NA
AZF1	NA	NA	NA	NA	NA	NA
BAS1	NA	25(-)	25(-)	NA	25(-)	10(-)
CAD1	25(-)	NA	NA	NA	NA	10(-)
CBF1	NA	25(-)	25(-)	NA	NA	NA
CHA4	10(+)	NA	NA	25(+)	10(+)	25(+)
CIN5	NA	NA	NA	NA	25(-)	NA
COM2	25(-)	25(+)	NA	NA	NA	25(-)
CST6	NA	NA	NA	10(-)	NA	NA
CUP9	25(+)	NA	25(+)	25(+)	10(+)	NA
DAL80	25(+)	NA	NA	NA	NA	NA
DAL81	25(-)	NA	NA	NA	NA	25(-)
DAL82	NA	25(-)	NA	NA	NA	10(-)
DIG1	10(+)	10(+)	10(+)	10(-)	NA	10(+)
DOT6	10(-)	25(-)	NA	NA	NA	10(-)
ECM22	25(-)	NA	NA	NA	NA	25(-)
EDS1	NA	NA	NA	NA	NA	NA
FHL1	NA	NA	NA	NA	NA	NA
FKH1	25(+)	NA	NA	10(+)	NA	NA
FKH2	NA	NA	NA	10(-)	NA	NA
FZF1	10(+)	25(+)	25(+)	NA	NA	NA
GAL4	NA	NA	NA	25(+)	10(-)	NA
GAL80	NA	25(+)	NA	NA	NA	10(-)
GAT1	25(-)	NA	NA	25(-)	25(-)	NA
GAT3	10(-)	25(-)	NA	25(+)	NA	NA
GCN4	25(+)	NA	NA	NA	NA	25(+)
GCR1	NA	NA	NA	NA	10(-)	NA
GCR2	25(-)	10(-)	NA	NA	NA	NA
GLN3	25(+)	NA	10(+)	10(+)	10(+)	NA
GTS1	NA	NA	10(-)	NA	NA	NA
GZF3	NA	NA	NA	25(+)	NA	10(-)
HAC1	25(-)	25(-)	NA	25(-)	25(-)	NA
HAL9	NA	NA	25(-)	25(-)	10(+)	25(+)
HAP1	NA	NA	NA	NA	NA	NA
HAP2	NA	NA	25(+)	25(-)	NA	25(+)
HAP3	10(-)	NA	NA	NA	NA	NA
HAP4	10(+)	10(+)	10(-)	NA	25(-)	25(+)
HAP5	25(+)	NA	NA	10(+)	25(+)	10(+)
HMS1	NA	NA	25(-)	NA	NA	NA
HSF1	NA	NA	10(+)	25(-)	25(+)	25(+)
IME1	NA	NA	NA	NA	25(-)	NA
INO2	NA	NA	NA	NA	25(-)	NA
INO4	NA	NA	10(-)	10(-)	25(+)	NA
IXR1	NA	25(+)	NA	25(-)	25(+)	25(+)
LEU3	10(+)	NA	NA	10(+)	NA	NA
MAC1	25(+)	10(+)	NA	NA	25(+)	10(+)
MBP1	10(+)	10(+)	10(+)	NA	25(-)	NA
MCM1	NA	NA	25(-)	NA	25(+)	NA
MET28	10(+)	NA	NA	NA	NA	NA
MET31	25(-)	25(-)	NA	NA	NA	25(-)
MET32	10(-)	NA	NA	NA	NA	NA
MET4	NA	NA	NA	NA	NA	NA
MGA1	NA	NA	25(+)	25(+)	25(-)	25(-)
MIG1	25(+)	NA	25(-)	NA	10(+)	NA
MIG2	NA	NA	25(-)	25(-)	NA	25(+)
MIG3	NA	NA	NA	NA	NA	NA
MOT3	NA	25(+)	NA	25(-)	25(+)	10(+)
MSN1	10(-)	10(-)	NA	10(-)	NA	NA
MSN2	NA	10(+)	NA	25(+)	25(-)	NA
MSN4	10(-)	25(-)	25(-)	10(-)	NA	NA
NDD1	NA	NA	NA	NA	NA	NA
NDT80	NA	NA	25(-)	NA	NA	NA
NRG1	25(+)	10(-)	25(-)	25(+)	NA	25(+)
OAF1	10(-)	10(-)	NA	25(+)	10(-)	NA
OPI1	NA	NA	25(+)	25(-)	25(+)	NA
PDR1	NA	NA	NA	NA	NA	NA
PDR3	25(+)	25(+)	NA	25(+)	NA	NA
PHD1	NA	NA	25(-)	NA	NA	NA
PHO2	NA	25(+)	NA	25(+)	10(-)	NA
PHO4	NA	25(-)	10(-)	10(-)	10(-)	25(-)
PIP2	25(-)	10(-)	NA	25(-)	NA	NA
PPR1	10(-)	NA	10(-)	25(+)	25(-)	25(-)
PUT3	NA	NA	NA	10(-)	NA	NA
RAP1	NA	NA	NA	25(-)	NA	NA
RDR1	10(-)	25(-)	25(-)	25(+)	10(-)	10(-)
RDS1	25(+)	25(+)	NA	NA	25(+)	25(+)
REB1	NA	10(-)	NA	NA	NA	NA
RFX1	25(+)	25(+)	25(+)	10(+)	25(+)	NA
RGM1	25(-)	NA	10(-)	NA	NA	25(+)
RGT1	NA	NA	NA	NA	10(-)	25(+)
RIM101	NA	NA	25(-)	NA	10(+)	10(+)
RLM1	10(-)	10(-)	NA	NA	NA	25(-)
RME1	NA	25(+)	NA	25(-)	25(+)	25(+)
ROX1	25(+)	25(-)	25(+)	NA	NA	NA
RPH1	NA	25(-)	NA	25(-)	NA	NA
RPN4	NA	NA	25(+)	NA	10(+)	NA
RTG1	NA	25(-)	NA	25(-)	25(-)	NA
RTG3	10(-)	10(-)	NA	NA	NA	10(-)
SDD4	10(-)	25(-)	NA	10(-)	NA	NA
SFL1	25(-)	NA	NA	10(-)	NA	10(-)
SFP1	NA	NA	NA	NA	NA	NA
SIP4	25(+)	NA	NA	10(+)	NA	25(-)
SKN7	10(+)	25(+)	25(-)	10(+)	25(+)	25(-)
SKO1	NA	10(+)	NA	10(+)	NA	NA
SMP1	25(-)	NA	NA	NA	NA	NA
SNF1	25(+)	10(+)	10(+)	NA	NA	25(+)
SNT2	NA	NA	NA	NA	NA	NA
SOK2	10(+)	NA	10(+)	NA	10(+)	25(+)
SPT2	NA	25(-)	10(+)	NA	10(+)	10(+)
SPT23	25(-)	NA	NA	10(-)	10(-)	NA
SRD1	NA	NA	NA	NA	NA	NA
STB1	NA	25(+)	25(-)	25(-)	NA	25(-)
STB2	NA	25(+)	NA	NA	NA	25(-)
STB4	25(-)	NA	NA	NA	NA	NA
STB5	NA	NA	10(-)	10(+)	NA	NA
STE12	NA	NA	NA	NA	NA	NA
STP1	10(+)	10(+)	10(+)	NA	10(+)	10(-)
STP2	NA	10(-)	25(+)	25(+)	10(+)	10(-)
STP4	10(-)	10(-)	25(+)	25(-)	NA	NA
SUM1	NA	NA	NA	NA	25(+)	25(+)
SUT1	NA	25(+)	NA	25(+)	10(-)	10(-)
SUT2	NA	10(-)	NA	NA	25(-)	NA
SWI4	10(+)	10(+)	10(+)	10(+)	10(+)	10(+)
SWI5	NA	25(+)	NA	NA	25(-)	10(+)
SWI6	NA	10(+)	10(+)	25(+)	25(-)	NA
TBS1	NA	25(-)	25(-)	NA	NA	NA
TDA9	25(+)	10(+)	NA	NA	10(+)	NA
TEC1	NA	NA	10(-)	NA	10(-)	NA
THI2	10(-)	NA	NA	10(-)	10(-)	10(-)
TOG1	25(-)	25(+)	NA	NA	NA	25(+)
TOS8	NA	25(+)	NA	NA	25(+)	NA
TYE7	NA	25(-)	NA	NA	25(-)	25(-)
UGA3	NA	25(-)	NA	10(-)	10(-)	25(-)
UME6	NA	10(-)	25(+)	NA	25(-)	10(-)
UPC2	25(+)	25(-)	NA	NA	NA	NA
USV1	NA	NA	NA	NA	NA	NA
WAR1	25(-)	10(-)	NA	NA	25(-)	NA
XBP1	25(-)	NA	NA	NA	NA	NA
YAP1	NA	25(+)	25(+)	NA	NA	NA
YAP3	NA	10(-)	10(-)	25(+)	10(+)	NA
YAP5	NA	NA	NA	NA	10(-)	10(+)
YAP6	NA	NA	NA	25(-)	NA	NA
YAP7	NA	NA	NA	10(+)	NA	25(+)
YGR067C	10(+)	NA	NA	NA	10(-)	10(+)
YHP1	10(-)	25(-)	NA	25(-)	NA	25(-)
YKL222C	NA	25(+)	NA	25(-)	25(-)	NA
YLR278C	25(+)	25(+)	NA	NA	NA	NA
YNR063W	25(-)	NA	NA	NA	NA	NA
YOX1	10(+)	10(+)	NA	25(-)	25(+)	10(+)
YPR196W	25(+)	10(+)	NA	NA	NA	NA
YRR1	10(+)	10(+)	NA	NA	NA	NA
ZAP1	NA	10(-)	25(+)	10(-)	NA	10(+)
*Green higlight indicated an annotated cell-cycle regulator
**NA indicates no important, 10/25 indicates the percentile and (+/-) indicates wether it is the top of bottom percentile
