# Supplementary material for: Improved recovery of cell-cycle gene expression in Saccharomyces cerevisiae from regulatory interactions in multiple omics data
Source: BMC Genomics. 2020 Feb 13;21:159. doi: 10.1186/s12864-020-6554-8 (PMC7020519; doi:10.1186/s12864-020-6554-8)
Supplement: Supplementary file 6 — Additional file 6: TableS6. Enrichment of GO terms in TFs important to phase of cell-cycle expression in ChIP. [file 12864_2020_6554_MOESM6_ESM.xlsx]

## Sheet: Sheet1
TableS6: Enrichment of GO terms in TFs important to predicting phase of cell-cycle expression in ChIP and Deletion data
GO Term	Representation	Uniquness	ChIP-Chip, 10th	ChIP-Chip, 25th	Deletion, 10th	Deletion 25th	Description
GO:0001076	Over	ChIP	1 ( qv = 0.0876359946468592)	2 ( qv = 0.0349912695466768)	1 ( qv = 0.0842078902956379)	1 ( qv = 0.193282833743261)	transcription factor activity, RNA polymerase II transcription factor binding
GO:0061434	Over	ChIP	0 ( qv = NA)	1 ( qv = 0.0381863216939786)	0 ( qv = NA)	0 ( qv = NA)	regulation of replicative cell aging by regulation of transcription from RNA polymerase II promoter in response to caloric restriction
GO:0042538	Over	ChIP	0 ( qv = NA)	1 ( qv = 0.0381863216939786)	0 ( qv = NA)	0 ( qv = NA)	hyperosmotic salinity response
GO:0016458	Over	ChIP	0 ( qv = NA)	1 ( qv = 0.0324980968581818)	0 ( qv = NA)	0 ( qv = NA)	gene silencing
GO:0061429	Over	ChIP	0 ( qv = NA)	2 ( qv = 0.00853427679795675)	0 ( qv = NA)	0 ( qv = NA)	positive regulation of transcription from RNA polymerase II promoter by oleic acid
GO:0003676	Over	ChIP	1 ( qv = 0.5723197156844)	8 ( qv = 0.00617546750821342)	3 ( qv = 0.0747071531448273)	6 ( qv = 0.0543236736170239)	nucleic acid binding
GO:0061409	Over	ChIP	0 ( qv = NA)	1 ( qv = 0.0381863216939786)	0 ( qv = NA)	0 ( qv = NA)	positive regulation of transcription from RNA polymerase II promoter in response to freezing
GO:0031940	Over	ChIP	0 ( qv = NA)	1 ( qv = 0.0324980968581818)	0 ( qv = NA)	0 ( qv = NA)	positive regulation of chromatin silencing at telomere
GO:0061403	Over	ChIP	0 ( qv = NA)	1 ( qv = 0.0381863216939786)	0 ( qv = NA)	0 ( qv = NA)	positive regulation of transcription from RNA polymerase II promoter in response to nitrosative stress
GO:0061406	Over	ChIP	0 ( qv = NA)	1 ( qv = 0.0381863216939786)	0 ( qv = NA)	0 ( qv = NA)	positive regulation of transcription from RNA polymerase II promoter in response to glucose starvation
GO:0061405	Over	ChIP	0 ( qv = NA)	1 ( qv = 0.0381863216939786)	0 ( qv = NA)	0 ( qv = NA)	positive regulation of transcription from RNA polymerase II promoter in response to hydrostatic pressure
GO:0008301	Over	ChIP	1 ( qv = 0.0982539304714875)	2 ( qv = 0.0381863216939786)	0 ( qv = NA)	1 ( qv = 0.21047849042777)	DNA binding, bending
GO:0071468	Over	ChIP	0 ( qv = NA)	1 ( qv = 0.047378224251036)	0 ( qv = NA)	1 ( qv = 0.0554909869287908)	cellular response to acidic pH
GO:0032000	Over	ChIP	0 ( qv = NA)	1 ( qv = 0.047378224251036)	0 ( qv = NA)	0 ( qv = NA)	positive regulation of fatty acid beta-oxidation
GO:0071244	Over	ChIP	0 ( qv = NA)	1 ( qv = 0.0381863216939786)	0 ( qv = NA)	0 ( qv = NA)	cellular response to carbon dioxide
GO:0097236	Over	ChIP	0 ( qv = NA)	2 ( qv = 0.00183551570320159)	0 ( qv = NA)	0 ( qv = NA)	positive regulation of transcription from RNA polymerase II promoter in response to zinc ion starvation
GO:1900462	Over	ChIP	0 ( qv = NA)	1 ( qv = 0.047378224251036)	0 ( qv = NA)	0 ( qv = NA)	negative regulation of pseudohyphal growth by negative regulation of transcription from RNA polymerase II promoter
GO:0001012	Over	ChIP	1 ( qv = 0.022899075349938)	1 ( qv = 0.0520988357025)	0 ( qv = NA)	0 ( qv = NA)	RNA polymerase II regulatory region DNA binding
GO:0000989	Over	ChIP	1 ( qv = 0.0353470988873845)	1 ( qv = 0.0743045845668198)	0 ( qv = NA)	0 ( qv = NA)	transcription factor activity, transcription factor binding
GO:0030154	Over	ChIP	1 ( qv = 0.041652704364925)	1 ( qv = 0.0877919797484422)	0 ( qv = NA)	1 ( qv = 0.10608719730002)	cell differentiation
GO:0031496	Over	ChIP	1 ( qv = 0.022899075349938)	1 ( qv = 0.0520988357025)	0 ( qv = NA)	0 ( qv = NA)	positive regulation of mating type switching
GO:0001105	Over	ChIP	1 ( qv = 0.0307448713933904)	1 ( qv = 0.0662659075848194)	0 ( qv = NA)	0 ( qv = NA)	RNA polymerase II transcription coactivator activity
GO:0036033	Over	ChIP	1 ( qv = 0.022899075349938)	1 ( qv = 0.0520988357025)	0 ( qv = NA)	0 ( qv = NA)	mediator complex binding
GO:0044377	Over	ChIP	1 ( qv = 0.0331768970143145)	1 ( qv = 0.0709301832621)	0 ( qv = NA)	0 ( qv = NA)	RNA polymerase II core promoter proximal region sequence-specific DNA binding, bending
GO:0070822	Over	ChIP	1 ( qv = 0.0331768970143145)	1 ( qv = 0.0709301832621)	0 ( qv = NA)	0 ( qv = NA)	Sin3-type complex
GO:0001198	Over	ChIP	1 ( qv = 0.022899075349938)	1 ( qv = 0.0520988357025)	0 ( qv = NA)	0 ( qv = NA)	negative regulation of mating-type specific transcription from RNA polymerase II promoter
GO:0006525	Over	ChIP	1 ( qv = 0.0353470988873845)	1 ( qv = 0.0743045845668198)	0 ( qv = NA)	1 ( qv = 0.09344421364965)	arginine metabolic process
GO:2001040	Over	ChIP	1 ( qv = 0.0331768970143145)	1 ( qv = 0.0709301832621)	0 ( qv = NA)	1 ( qv = 0.0858931143165526)	positive regulation of cellular response to drug
GO:1900461	Over	ChIP	1 ( qv = 0.0353470988873845)	1 ( qv = 0.0743045845668198)	0 ( qv = NA)	0 ( qv = NA)	positive regulation of pseudohyphal growth by positive regulation of transcription from RNA polymerase II promoter
GO:1900474	Over	ChIP	1 ( qv = 0.0167995072495412)	1 ( qv = 0.0381863216939786)	0 ( qv = NA)	0 ( qv = NA)	negative regulation of mating type switching by negative regulation of transcription from RNA polymerase II promoter
GO:1900477	Over	ChIP	1 ( qv = 0.0167995072495412)	1 ( qv = 0.0381863216939786)	0 ( qv = NA)	0 ( qv = NA)	negative regulation of G1/S transition of mitotic cell cycle by negative regulation of transcription from RNA polymerase II promoter
GO:0036003	Over	ChIP	2 ( qv = 0.0049088668341408)	2 ( qv = 0.0222765883202355)	0 ( qv = NA)	0 ( qv = NA)	positive regulation of transcription from RNA polymerase II promoter in response to stress
GO:0000165	Over	ChIP	1 ( qv = 0.0446359618948721)	2 ( qv = 0.00979977611651927)	0 ( qv = NA)	0 ( qv = NA)	MAPK cascade
GO:0010723	Over	ChIP	1 ( qv = 0.0135232565839685)	1 ( qv = 0.0324980968581818)	0 ( qv = NA)	0 ( qv = NA)	positive regulation of transcription from RNA polymerase II promoter in response to iron
GO:0007074	Over	ChIP	1 ( qv = 0.0167995072495412)	1 ( qv = 0.0381863216939786)	0 ( qv = NA)	0 ( qv = NA)	positive regulation of transcription involved in exit from mitosis, from RNA polymerase II promoter
GO:0061408	Over	ChIP	2 ( qv = 0.0049088668341408)	3 ( qv = 0.00173214944891233)	1 ( qv = 0.07050147901376)	1 ( qv = 0.153297980451756)	positive regulation of transcription from RNA polymerase II promoter in response to heat stress
GO:0090419	Over	ChIP	1 ( qv = 0.020381487112262)	2 ( qv = 0.00183551570320159)	0 ( qv = NA)	1 ( qv = 0.0554909869287908)	negative regulation of transcription involved in G2/M transition of mitotic cell cycle
GO:0001085	Over	ChIP	4 ( qv = 4.94837111601e-06)	5 ( qv = 2.95634602002729e-06)	0 ( qv = NA)	1 ( qv = 0.150674986595433)	RNA polymerase II transcription factor binding
GO:1900423	Over	ChIP	1 ( qv = 0.0167995072495412)	1 ( qv = 0.0381863216939786)	0 ( qv = NA)	0 ( qv = NA)	positive regulation of mating type switching by positive regulation of transcription from RNA polymerase II promoter
GO:0000977	Over	ChIP	3 ( qv = 0.000291560060293267)	6 ( qv = 5.20982904240818e-07)	1 ( qv = 0.0811960871675357)	1 ( qv = 0.187146143314358)	RNA polymerase II regulatory region sequence-specific DNA binding
GO:0046983	Over	ChIP	2 ( qv = 0.00594078596269444)	3 ( qv = 0.00222157284105803)	0 ( qv = NA)	1 ( qv = 0.169527518891511)	protein dimerization activity
GO:0001133	Over	ChIP	2 ( qv = 0.00724514056800321)	5 ( qv = 1.054140046731e-05)	0 ( qv = NA)	1 ( qv = 0.187146143314358)	RNA polymerase II transcription factor activity, sequence-specific transcription regulatory region DNA binding
GO:0031494	Over	ChIP	1 ( qv = 0.0135232565839685)	1 ( qv = 0.0324980968581818)	0 ( qv = NA)	0 ( qv = NA)	regulation of mating type switching
GO:0010845	Over	ChIP	1 ( qv = 0.0135232565839685)	1 ( qv = 0.0324980968581818)	0 ( qv = NA)	0 ( qv = NA)	positive regulation of reciprocal meiotic recombination
GO:0090282	Over	ChIP	3 ( qv = 7.40709222249e-05)	4 ( qv = 2.9872854557424e-05)	0 ( qv = NA)	1 ( qv = 0.128500516481342)	positive regulation of transcription involved in G2/M transition of mitotic cell cycle
GO:0032298	Over	ChIP	1 ( qv = 0.041652704364925)	2 ( qv = 0.00853427679795675)	0 ( qv = NA)	1 ( qv = 0.10608719730002)	positive regulation of DNA-dependent DNA replication initiation
GO:0010527	Over	ChIP	1 ( qv = 0.0135232565839685)	1 ( qv = 0.0324980968581818)	0 ( qv = NA)	0 ( qv = NA)	positive regulation of transposition, RNA-mediated
GO:0001228	Over	ChIP	2 ( qv = 0.00127799499271929)	2 ( qv = 0.00617546750821342)	0 ( qv = NA)	1 ( qv = 0.09344421364965)	transcriptional activator activity, RNA polymerase II transcription regulatory region sequence-specific binding
GO:0003688	Over	ChIP	2 ( qv = 0.0174294070084714)	3 ( qv = 0.013675006596342)	0 ( qv = NA)	1 ( qv = 0.301328766302787)	DNA replication origin binding
GO:0003682	Over	ChIP	3 ( qv = 0.0135232565839685)	5 ( qv = 0.0054757632093575)	0 ( qv = NA)	3 ( qv = 0.0858931143165526)	chromatin binding
GO:0001197	Over	ChIP	1 ( qv = 0.0167995072495412)	1 ( qv = 0.0381863216939786)	0 ( qv = NA)	0 ( qv = NA)	positive regulation of mating-type specific transcription from RNA polymerase II promoter
GO:1900466	Over	ChIP	1 ( qv = 0.020381487112262)	1 ( qv = 0.047378224251036)	0 ( qv = NA)	0 ( qv = NA)	positive regulation of arginine biosynthetic process by positive regulation of transcription from RNA polymerase II promoter
GO:1900465	Over	ChIP	1 ( qv = 0.0135232565839685)	1 ( qv = 0.0324980968581818)	0 ( qv = NA)	0 ( qv = NA)	negative regulation of arginine catabolic process by negative regulation of transcription from RNA polymerase II promoter
GO:2000222	Over	ChIP	1 ( qv = 0.0269047452908529)	2 ( qv = 0.00335963416500136)	0 ( qv = NA)	0 ( qv = NA)	positive regulation of pseudohyphal growth
GO:1900436	Over	Deletion	0 ( qv = NA)	0 ( qv = NA)	0 ( qv = NA)	2 ( qv = 0.004207079848077)	positive regulation of filamentous growth of a population of unicellular organisms in response to starvation
GO:0042128	Over	Deletion	0 ( qv = NA)	0 ( qv = NA)	0 ( qv = NA)	2 ( qv = 0.00317298837128843)	nitrate assimilation
GO:0045722	Over	Deletion	0 ( qv = NA)	0 ( qv = NA)	0 ( qv = NA)	2 ( qv = 0.00849325479653889)	positive regulation of gluconeogenesis
GO:1900079	Over	Deletion	0 ( qv = NA)	0 ( qv = NA)	0 ( qv = NA)	1 ( qv = 0.0372227354312368)	regulation of arginine biosynthetic process
GO:0001159	Over	Deletion	0 ( qv = NA)	0 ( qv = NA)	0 ( qv = NA)	1 ( qv = 0.0372227354312368)	core promoter proximal region DNA binding
GO:0001080	Over	Deletion	0 ( qv = NA)	0 ( qv = NA)	0 ( qv = NA)	2 ( qv = 0.0122103800196062)	nitrogen catabolite activation of transcription from RNA polymerase II promoter
GO:0005641	Over	Deletion	0 ( qv = NA)	0 ( qv = NA)	0 ( qv = NA)	2 ( qv = 0.00562078399062025)	nuclear envelope lumen
GO:0001135	Over	Deletion	1 ( qv = 0.074555804438813)	1 ( qv = 0.150864052650117)	0 ( qv = NA)	2 ( qv = 0.0358952610622767)	transcription factor activity, RNA polymerase II transcription factor recruiting
GO:0090606	Over	Deletion	0 ( qv = NA)	0 ( qv = NA)	0 ( qv = NA)	2 ( qv = 0.004207079848077)	single-species surface biofilm formation
GO:0007124	Over	Deletion	1 ( qv = 0.177411788893134)	2 ( qv = 0.0899493003170591)	1 ( qv = 0.178425229891516)	3 ( qv = 0.0363910228031534)	pseudohyphal growth
GO:0001084	Over	Deletion	0 ( qv = NA)	0 ( qv = NA)	0 ( qv = NA)	1 ( qv = 0.0372227354312368)	transcription factor activity, TFIID-class binding
GO:0061414	Over	Deletion	1 ( qv = 0.0692537343243926)	1 ( qv = 0.14188383566748)	1 ( qv = 0.0724806108341314)	3 ( qv = 0.00317298837128843)	positive regulation of transcription from RNA polymerase II promoter by a nonfermentable carbon source
GO:0071940	Over	Deletion	0 ( qv = NA)	0 ( qv = NA)	0 ( qv = NA)	1 ( qv = 0.0372227354312368)	fungal-type cell wall assembly
GO:0000433	Over	Deletion	0 ( qv = NA)	0 ( qv = NA)	0 ( qv = NA)	2 ( qv = 0.02958456990321)	negative regulation of transcription from RNA polymerase II promoter by glucose
GO:0000432	Over	Deletion	0 ( qv = NA)	0 ( qv = NA)	0 ( qv = NA)	1 ( qv = 0.0372227354312368)	positive regulation of transcription from RNA polymerase II promoter by glucose
GO:0001191	Over	Deletion	0 ( qv = NA)	1 ( qv = 0.121065398453347)	1 ( qv = 0.0640011351070468)	3 ( qv = 0.00206493325075317)	transcriptional repressor activity, RNA polymerase II transcription factor binding
GO:0035952	Over	Deletion	0 ( qv = NA)	0 ( qv = NA)	0 ( qv = NA)	1 ( qv = 0.0372227354312368)	negative regulation of oligopeptide transport by negative regulation of transcription from RNA polymerase II promoter
GO:1900081	Over	Deletion	0 ( qv = NA)	0 ( qv = NA)	0 ( qv = NA)	1 ( qv = 0.0372227354312368)	regulation of arginine catabolic process
GO:0097201	Over	Deletion	0 ( qv = NA)	0 ( qv = NA)	0 ( qv = NA)	1 ( qv = 0.0487850584171)	negative regulation of transcription from RNA polymerase II promoter in response to stress
GO:1900464	Over	Deletion	0 ( qv = NA)	0 ( qv = NA)	0 ( qv = NA)	1 ( qv = 0.0487850584171)	negative regulation of cellular hyperosmotic salinity response by negative regulation of transcription from RNA polymerase II promoter
GO:0010691	Over	Deletion	0 ( qv = NA)	0 ( qv = NA)	0 ( qv = NA)	1 ( qv = 0.0487850584171)	negative regulation of ribosomal protein gene transcription from RNA polymerase II promoter in response to nutrient levels
GO:0000160	Over	Deletion	0 ( qv = NA)	0 ( qv = NA)	1 ( qv = 0.04464268221527)	1 ( qv = 0.0995285985955183)	phosphorelay signal transduction system
GO:0000156	Over	Deletion	0 ( qv = NA)	0 ( qv = NA)	1 ( qv = 0.0284850992939938)	1 ( qv = 0.0618288062619071)	phosphorelay response regulator activity
GO:0000304	Over	Deletion	0 ( qv = NA)	0 ( qv = NA)	1 ( qv = 0.0248250593859031)	1 ( qv = 0.0554909869287908)	response to singlet oxygen
GO:2000679	Over	Deletion	0 ( qv = NA)	0 ( qv = NA)	1 ( qv = 0.0248250593859031)	1 ( qv = 0.0554909869287908)	positive regulation of transcription regulatory region DNA binding
GO:0089713	Over	Deletion	0 ( qv = NA)	0 ( qv = NA)	1 ( qv = 0.0380278696022515)	1 ( qv = 0.0812507423778567)	Cbf1-Met4-Met28 complex
GO:0031335	Over	Deletion	0 ( qv = NA)	1 ( qv = 0.0743045845668198)	1 ( qv = 0.0423485050054289)	1 ( qv = 0.09344421364965)	regulation of sulfur amino acid metabolic process
GO:1990526	Over	Deletion	0 ( qv = NA)	0 ( qv = NA)	1 ( qv = 0.0248250593859031)	1 ( qv = 0.0554909869287908)	Ste12p-Dig1p-Dig2p complex
GO:0061426	Over	Deletion	0 ( qv = NA)	0 ( qv = NA)	1 ( qv = 0.0164050453770332)	1 ( qv = 0.0372227354312368)	positive regulation of sulfite transport by positive regulation of transcription from RNA polymerase II promoter
GO:0009063	Over	Deletion	0 ( qv = NA)	0 ( qv = NA)	1 ( qv = 0.0216262043861836)	1 ( qv = 0.0487850584171)	cellular amino acid catabolic process
GO:0016602	Over	Deletion	0 ( qv = NA)	1 ( qv = 0.0743045845668198)	1 ( qv = 0.0423485050054289)	2 ( qv = 0.00920791496856194)	CCAAT-binding factor complex
GO:0043619	Over	Deletion	0 ( qv = NA)	0 ( qv = NA)	2 ( qv = 0.00279327995242908)	2 ( qv = 0.0135717197350483)	regulation of transcription from RNA polymerase II promoter in response to oxidative stress
GO:2000218	Over	Deletion	0 ( qv = NA)	0 ( qv = NA)	1 ( qv = 0.0409232692818657)	3 ( qv = 0.00030049634005695)	negative regulation of invasive growth in response to glucose limitation
GO:0043457	Over	Deletion	0 ( qv = NA)	1 ( qv = 0.0743045845668198)	1 ( qv = 0.0423485050054289)	2 ( qv = 0.00920791496856194)	regulation of cellular respiration
GO:0045893	Over	Deletion	0 ( qv = NA)	1 ( qv = 0.147027031468786)	2 ( qv = 0.00686629007920118)	2 ( qv = 0.0345431581978636)	positive regulation of transcription, DNA-templated
GO:2001278	Over	Deletion	0 ( qv = NA)	0 ( qv = NA)	1 ( qv = 0.0164050453770332)	1 ( qv = 0.0372227354312368)	positive regulation of leucine biosynthetic process
GO:0000436	Over	Deletion	0 ( qv = NA)	1 ( qv = 0.0807903208593917)	1 ( qv = 0.04464268221527)	2 ( qv = 0.0105277479379091)	carbon catabolite activation of transcription from RNA polymerase II promoter
GO:1900240	Over	Deletion	0 ( qv = NA)	0 ( qv = NA)	1 ( qv = 0.0164050453770332)	1 ( qv = 0.0372227354312368)	negative regulation of phenotypic switching
GO:0035959	Over	Deletion	0 ( qv = NA)	0 ( qv = NA)	1 ( qv = 0.0216262043861836)	1 ( qv = 0.0487850584171)	positive regulation of glyoxylate cycle by positive regulation of transcription from RNA polymerase II promoter
GO:0035948	Over	Deletion	0 ( qv = NA)	0 ( qv = NA)	1 ( qv = 0.0409232692818657)	2 ( qv = 0.00849325479653889)	positive regulation of gluconeogenesis by positive regulation of transcription from RNA polymerase II promoter
GO:0000122	Over	None	2 ( qv = 0.12514406895)	5 ( qv = 0.0324980968581818)	2 ( qv = 0.12125831096429)	8 ( qv = 0.00112779058479424)	negative regulation of transcription from RNA polymerase II promoter
GO:0006357	Over	None	1 ( qv = 0.325026929233841)	4 ( qv = 0.0380523627476526)	2 ( qv = 0.0747071531448273)	4 ( qv = 0.04695591519165)	regulation of transcription from RNA polymerase II promoter
GO:0005739	Over	None	0 ( qv = NA)	1 ( qv = 1.213317106128e-05)	0 ( qv = NA)	1 ( qv = 1.25244261739895e-05)	mitochondrion
GO:0001103	Over	None	1 ( qv = 0.0598777743049875)	2 ( qv = 0.0167868476260533)	0 ( qv = NA)	2 ( qv = 0.0234630841494465)	RNA polymerase II repressing transcription factor binding
GO:0071930	Over	None	1 ( qv = 0.0647252607010636)	3 ( qv = 0.00156082132062)	1 ( qv = 0.0684323691151469)	2 ( qv = 0.0275188717297864)	negative regulation of transcription involved in G1/S transition of mitotic cell cycle
GO:0001102	Over	None	1 ( qv = 0.127049872174675)	3 ( qv = 0.0104287344725507)	2 ( qv = 0.0197152889737509)	2 ( qv = 0.0657423556437)	RNA polymerase II activating transcription factor binding
GO:0046872	Over	None	5 ( qv = 0.107080692861543)	15 ( qv = 0.0044722956847005)	7 ( qv = 0.0284850992939938)	19 ( qv = 0.00030049634005695)	metal ion binding
GO:0001078	Over	None	2 ( qv = 0.0167995072495412)	3 ( qv = 0.0106100611003575)	1 ( qv = 0.124437641027556)	5 ( qv = 0.000224841224467154)	transcriptional repressor activity, RNA polymerase II core promoter proximal region sequence-specific binding
GO:0005667	Over	None	3 ( qv = 4.27630004583236e-05)	3 ( qv = 0.000478317291508612)	0 ( qv = NA)	2 ( qv = 0.0135717197350483)	transcription factor complex
GO:0000987	Over	None	2 ( qv = 0.00483648021734739)	4 ( qv = 6.66210808166443e-05)	0 ( qv = NA)	2 ( qv = 0.0275188717297864)	core promoter proximal region sequence-specific DNA binding
GO:0000982	Over	None	2 ( qv = 0.00594078596269444)	3 ( qv = 0.00222157284105803)	0 ( qv = NA)	2 ( qv = 0.0358952610622767)	transcription factor activity, RNA polymerase II core promoter proximal region sequence-specific binding
GO:1903468	Over	None	1 ( qv = 0.0167995072495412)	2 ( qv = 0.00128278471284432)	0 ( qv = NA)	1 ( qv = 0.0487850584171)	positive regulation of DNA replication initiation
GO:2000221	Over	None	1 ( qv = 0.0475135167678)	2 ( qv = 0.0106100611003575)	1 ( qv = 0.055055344826181)	2 ( qv = 0.0153413031885397)	negative regulation of pseudohyphal growth
GO:1990527	Over	None	1 ( qv = 0.020381487112262)	1 ( qv = 0.047378224251036)	1 ( qv = 0.0248250593859031)	1 ( qv = 0.0554909869287908)	Tec1p-Ste12p-Dig1p complex
GO:0000083	Over	None	4 ( qv = 2.48343694539164e-05)	4 ( qv = 0.000455773741575457)	2 ( qv = 0.0139584048400867)	2 ( qv = 0.0487850584171)	regulation of transcription involved in G1/S transition of mitotic cell cycle
GO:0001077	Over	None	6 ( qv = 1.09411345713769e-05)	13 ( qv = 5.6119014282315e-11)	8 ( qv = 9.1719268256075e-08)	14 ( qv = 5.7622910385245e-12)	transcriptional activator activity, RNA polymerase II core promoter proximal region sequence-specific binding
GO:0008270	Over	None	4 ( qv = 0.0228278999617109)	8 ( qv = 0.00533070557238857)	4 ( qv = 0.0274753003840233)	12 ( qv = 5.04082361228125e-05)	zinc ion binding
GO:0000790	Over	None	5 ( qv = 3.900759355977e-05)	8 ( qv = 1.9382745852495e-06)	3 ( qv = 0.00686629007920118)	6 ( qv = 0.00030049634005695)	nuclear chromatin
GO:0003677	Over	None	13 ( qv = 2.60560341145775e-05)	34 ( qv = 1.1107640734395e-12)	15 ( qv = 3.2081764621005e-06)	35 ( qv = 3.89081307521483e-13)	DNA binding
GO:0006366	Over	None	8 ( qv = 2.4541969772246e-06)	14 ( qv = 9.1504864449675e-10)	8 ( qv = 1.92641268104727e-06)	15 ( qv = 1.57346063253433e-10)	transcription from RNA polymerase II promoter
GO:0045944	Over	None	7 ( qv = 0.00056318534760405)	20 ( qv = 2.79894780655457e-10)	5 ( qv = 0.0145045674124016)	15 ( qv = 2.0034665379822e-06)	positive regulation of transcription from RNA polymerase II promoter
GO:0000981	Over	None	4 ( qv = 0.00162284900314568)	10 ( qv = 2.7916209173817e-07)	4 ( qv = 0.00233539023212542)	13 ( qv = 2.9153002192275e-10)	RNA polymerase II transcription factor activity, sequence-specific DNA binding
GO:0006351	Over	None	13 ( qv = 4.94837111601e-06)	29 ( qv = 6.19687392048675e-12)	12 ( qv = 2.457424557081e-05)	30 ( qv = 1.9602253403844e-12)	transcription, DNA-templated
GO:0006355	Over	None	14 ( qv = 2.9267426235444e-06)	33 ( qv = 1.1125648179351e-13)	12 ( qv = 3.18765601373843e-05)	33 ( qv = 1.4477035522842e-13)	regulation of transcription, DNA-templated
GO:0033309	Over	None	4 ( qv = 2.9267426235444e-06)	4 ( qv = 2.9872854557424e-05)	2 ( qv = 0.00370376220948873)	2 ( qv = 0.0190327870592115)	SBF transcription complex
GO:0043565	Over	None	12 ( qv = 8.1808931044716e-08)	31 ( qv = 5.769545595867e-21)	12 ( qv = 6.4215612540476e-08)	28 ( qv = 8.2655016339411e-18)	sequence-specific DNA binding
GO:0006530	Over	None	3 ( qv = 0.000134631211017319)	5 ( qv = 2.95634602002729e-06)	3 ( qv = 0.000211356524822887)	3 ( qv = 0.00265924353864979)	asparagine catabolic process
GO:0004067	Over	None	3 ( qv = 0.000453014063508584)	5 ( qv = 2.076719735803e-05)	3 ( qv = 0.000750693555658789)	3 ( qv = 0.007825400187792)	asparaginase activity
GO:0000978	Over	None	6 ( qv = 2.48343694539164e-05)	12 ( qv = 3.654152376498e-09)	6 ( qv = 3.09094280032017e-05)	19 ( qv = 2.7397006196688e-16)	RNA polymerase II core promoter proximal region sequence-specific DNA binding
GO:0071931	Over	None	3 ( qv = 2.48343694539164e-05)	3 ( qv = 0.000239911656829364)	2 ( qv = 0.0021066304557405)	2 ( qv = 0.00920791496856194)	positive regulation of transcription involved in G1/S transition of mitotic cell cycle
GO:0003700	Over	None	5 ( qv = 0.000291560060293267)	15 ( qv = 1.09834319275848e-11)	4 ( qv = 0.00338995440557464)	11 ( qv = 1.59986902521187e-07)	transcription factor activity, sequence-specific DNA binding
GO:0030907	Over	None	4 ( qv = 1.730906812251e-06)	4 ( qv = 9.5505522142206e-06)	2 ( qv = 0.00233539023212542)	2 ( qv = 0.0105277479379091)	MBF transcription complex
GO:0005737	Under	Deletion	7 ( qv = 0.304214461334965)	17 ( qv = 0.0784319679390617)	7 ( qv = 0.314771268155485)	15 ( qv = 0.0487850584171)	cytoplasm
GO:0005524	Under	Deletion	0 ( qv = NA)	0 ( qv = NA)	0 ( qv = NA)	1 ( qv = 0.0180261760100345)	ATP binding
GO:0016020	Under	None	0 ( qv = NA)	2 ( qv = 0.00243311765922309)	1 ( qv = 0.0729716781709925)	3 ( qv = 0.00919684198099179)	membrane
