# Supplementary material for: Improved recovery of cell-cycle gene expression in Saccharomyces cerevisiae from regulatory interactions in multiple omics data
Source: BMC Genomics. 2020 Feb 13;21:159. doi: 10.1186/s12864-020-6554-8 (PMC7020519; doi:10.1186/s12864-020-6554-8)
Supplement: Supplementary file 7 — Additional file 7: Table S7. Cell-cycle phase of S. cerevisiae genes. [file 12864_2020_6554_MOESM7_ESM.xlsx]

## Sheet: Sheet1
Table S7: Cell-cycle phase of S. cerevisiae genes
Gene ORF	Class
YAL053W	G1
YAR007C	G1
YAR008W	G1
YBL111C	G1
YBL112C	G1
YBL113C	G1
YBR007C	G1
YBR070C	G1
YBR071W	G1
YBR087W	G1
YBR088C	G1
YBR089W	G1
YBR161W	G1
YCL024W	G1
YCL042W	G1
YCR065W	G1
YDL003W	G1
YDL018C	G1
YDL055C	G1
YDL095W	G1
YDL096C	G1
YDL101C	G1
YDL105W	G1
YDL127W	G1
YDL156W	G1
YDL157C	G1
YDL211C	G1
YDL227C	G1
YDR001C	G1
YDR113C	G1
YDR144C	G1
YDR279W	G1
YDR297W	G1
YDR307W	G1
YDR309C	G1
YDR353W	G1
YDR368W	G1
YDR440W	G1
YDR461W	G1
YDR481C	G1
YDR501W	G1
YDR507C	G1
YEL047C	G1
YEL075C	G1
YEL076C-A	G1
YEL076C	G1
YER001W	G1
YER070W	G1
YER095W	G1
YER118C	G1
YER124C	G1
YER152C	G1
YER189W	G1
YER190W	G1
YFL060C	G1
YFL064C	G1
YFR027W	G1
YGL028C	G1
YGL038C	G1
YGL089C	G1
YGL195W	G1
YGL200C	G1
YGR014W	G1
YGR041W	G1
YGR044C	G1
YGR055W	G1
YGR109C	G1
YGR140W	G1
YGR151C	G1
YGR152C	G1
YGR153W	G1
YGR188C	G1
YGR189C	G1
YGR221C	G1
YGR238C	G1
YGR296W	G1
YHL049C	G1
YHL050C	G1
YHR067W	G1
YHR123W	G1
YHR127W	G1
YHR143W	G1
YHR149C	G1
YHR153C	G1
YHR154W	G1
YHR218W	G1
YIL026C	G1
YIL066C	G1
YIL076W	G1
YIL132C	G1
YIL140W	G1
YIL141W	G1
YIL177C	G1
YJL078C	G1
YJL115W	G1
YJL187C	G1
YJL217W	G1
YJR030C	G1
YJR043C	G1
YJR054W	G1
YJR148W	G1
YJR154W	G1
YKL045W	G1
YKL067W	G1
YKL103C	G1
YKL113C	G1
YKL127W	G1
YKR012C	G1
YKR013W	G1
YKR091W	G1
YLL002W	G1
YLL012W	G1
YLL066C	G1
YLL067C	G1
YLR049C	G1
YLR050C	G1
YLR103C	G1
YLR121C	G1
YLR154C	G1
YLR183C	G1
YLR212C	G1
YLR231C	G1
YLR233C	G1
YLR234W	G1
YLR236C	G1
YLR286C	G1
YLR300W	G1
YLR326W	G1
YLR342W	G1
YLR343W	G1
YLR372W	G1
YLR380W	G1
YLR383W	G1
YLR462W	G1
YLR464W	G1
YLR467W	G1
YML027W	G1
YML100W	G1
YML109W	G1
YML133C	G1
YMR076C	G1
YMR179W	G1
YMR199W	G1
YMR305C	G1
YMR307W	G1
YNL082W	G1
YNL126W	G1
YNL166C	G1
YNL169C	G1
YNL231C	G1
YNL233W	G1
YNL263C	G1
YNL289W	G1
YNL300W	G1
YNL304W	G1
YNL309W	G1
YNL312W	G1
YNL339C	G1
YOL007C	G1
YOL016C	G1
YOL017W	G1
YOL019W	G1
YOL034W	G1
YOL090W	G1
YOR033C	G1
YOR074C	G1
YOR075W	G1
YOR084W	G1
YOR195W	G1
YOR247W	G1
YOR248W	G1
YOR270C	G1
YOR307C	G1
YOR320C	G1
YOR321W	G1
YOR355W	G1
YOR372C	G1
YPL032C	G1
YPL057C	G1
YPL124W	G1
YPL153C	G1
YPL163C	G1
YPL208W	G1
YPL209C	G1
YPL221W	G1
YPL232W	G1
YPL255W	G1
YPL256C	G1
YPL267W	G1
YPR018W	G1
YPR075C	G1
YPR106W	G1
YPR120C	G1
YPR135W	G1
YPR160W	G1
YPR202W	G1
YPR203W	G1
YAL022C	G2/M
YAL040C	G2/M
YAR018C	G2/M
YAR071W	G2/M
YBL023C	G2/M
YBL030C	G2/M
YBL098W	G2/M
YBR038W	G2/M
YBR054W	G2/M
YBR069C	G2/M
YBR086C	G2/M
YBR092C	G2/M
YBR093C	G2/M
YBR138C	G2/M
YBR139W	G2/M
YBR200W	G2/M
YBR202W	G2/M
YBR242W	G2/M
YBR287W	G2/M
YCL012W	G2/M
YCL038C	G2/M
YCL065W	G2/M
YCL066W	G2/M
YCR024C-A	G2/M
YCR040W	G2/M
YCR041W	G2/M
YCR042C	G2/M
YDL037C	G2/M
YDL039C	G2/M
YDL048C	G2/M
YDL128W	G2/M
YDR033W	G2/M
YDR077W	G2/M
YDR146C	G2/M
YDR190C	G2/M
YDR276C	G2/M
YDR380W	G2/M
YDR432W	G2/M
YEL025C	G2/M
YEL065W	G2/M
YER145C	G2/M
YFL026W	G2/M
YFR002W	G2/M
YFR039C	G2/M
YGL008C	G2/M
YGL021W	G2/M
YGL116W	G2/M
YGL162W	G2/M
YGL201C	G2/M
YGL255W	G2/M
YGR035C	G2/M
YGR065C	G2/M
YGR092W	G2/M
YGR108W	G2/M
YGR143W	G2/M
YGR146C	G2/M
YGR176W	G2/M
YGR177C	G2/M
YGR230W	G2/M
YGR240C	G2/M
YGR259C	G2/M
YGR260W	G2/M
YGR279C	G2/M
YGR284C	G2/M
YHL026C	G2/M
YHL028W	G2/M
YHL040C	G2/M
YHR023W	G2/M
YHR029C	G2/M
YHR137W	G2/M
YHR151C	G2/M
YHR152W	G2/M
YHR215W	G2/M
YIL011W	G2/M
YIL056W	G2/M
YIL094C	G2/M
YIL106W	G2/M
YIL119C	G2/M
YIL121W	G2/M
YIL122W	G2/M
YIL158W	G2/M
YIL162W	G2/M
YJL051W	G2/M
YJL079C	G2/M
YJR003C	G2/M
YJR092W	G2/M
YKL043W	G2/M
YKL044W	G2/M
YKL172W	G2/M
YKL209C	G2/M
YKR042W	G2/M
YKR046C	G2/M
YLR034C	G2/M
YLR084C	G2/M
YLR095C	G2/M
YLR098C	G2/M
YLR100W	G2/M
YLR131C	G2/M
YLR190W	G2/M
YLR214W	G2/M
YLR254C	G2/M
YLR297W	G2/M
YLR347C	G2/M
YLR353W	G2/M
YLR413W	G2/M
YLR438W	G2/M
YML034W	G2/M
YML050W	G2/M
YML052W	G2/M
YML064C	G2/M
YML116W	G2/M
YML119W	G2/M
YML120C	G2/M
YML123C	G2/M
YMR001C	G2/M
YMR015C	G2/M
YMR058W	G2/M
YMR145C	G2/M
YMR189W	G2/M
YMR202W	G2/M
YMR253C	G2/M
YMR254C	G2/M
YNL037C	G2/M
YNL056W	G2/M
YNL057W	G2/M
YNL058C	G2/M
YNL111C	G2/M
YNL145W	G2/M
YNL171C	G2/M
YNR050C	G2/M
YOL014W	G2/M
YOL070C	G2/M
YOL119C	G2/M
YOL150C	G2/M
YOL158C	G2/M
YOR023C	G2/M
YOR049C	G2/M
YOR058C	G2/M
YOR229W	G2/M
YOR258W	G2/M
YOR273C	G2/M
YOR298W	G2/M
YOR315W	G2/M
YOR383C	G2/M
YPL036W	G2/M
YPL061W	G2/M
YPL111W	G2/M
YPL242C	G2/M
YPL265W	G2/M
YPR013C	G2/M
YPR019W	G2/M
YPR119W	G2/M
YPR138C	G2/M
YPR149W	G2/M
YBL064C	M/G1
YBR067C	M/G1
YBR083W	M/G1
YBR157C	M/G1
YBR158W	M/G1
YBR273C	M/G1
YBR296C	M/G1
YCL027W	M/G1
YCL040W	M/G1
YCL055W	M/G1
YDL089W	M/G1
YDL117W	M/G1
YDR055W	M/G1
YDR085C	M/G1
YDR157W	M/G1
YDR191W	M/G1
YDR342C	M/G1
YDR545W	M/G1
YEL032W	M/G1
YEL040W	M/G1
YER111C	M/G1
YER150W	M/G1
YFL065C	M/G1
YFL067W	M/G1
YFR015C	M/G1
YGL032C	M/G1
YGL055W	M/G1
YGR086C	M/G1
YGR234W	M/G1
YHR005C	M/G1
YHR022C	M/G1
YHR092C	M/G1
YHR094C	M/G1
YHR219W	M/G1
YIL009W	M/G1
YIL114C	M/G1
YIR036C	M/G1
YJL044C	M/G1
YJL159W	M/G1
YJL194W	M/G1
YJL196C	M/G1
YJL225C	M/G1
YJR004C	M/G1
YKL104C	M/G1
YKL151C	M/G1
YKL163W	M/G1
YKL164C	M/G1
YKL177W	M/G1
YKL178C	M/G1
YKL182W	M/G1
YKL185W	M/G1
YKR103W	M/G1
YLR040C	M/G1
YLR041W	M/G1
YLR079W	M/G1
YLR194C	M/G1
YLR273C	M/G1
YLR274W	M/G1
YLR452C	M/G1
YLR463C	M/G1
YLR465C	M/G1
YLR466W	M/G1
YML110C	M/G1
YMR011W	M/G1
YMR246W	M/G1
YNL046W	M/G1
YNL078W	M/G1
YNL134C	M/G1
YNL160W	M/G1
YNL173C	M/G1
YNL192W	M/G1
YNL327W	M/G1
YNL328C	M/G1
YNR044W	M/G1
YNR067C	M/G1
YOL011W	M/G1
YOL101C	M/G1
YOR018W	M/G1
YOR052C	M/G1
YOR066W	M/G1
YOR126C	M/G1
YOR230W	M/G1
YOR242C	M/G1
YOR263C	M/G1
YOR264W	M/G1
YOR317W	M/G1
YOR342C	M/G1
YPL014W	M/G1
YPL158C	M/G1
YPL187W	M/G1
YPL283C	M/G1
YAL067C	S
YBL002W	S
YBL003C	S
YBL063W	S
YBR008C	S
YBR009C	S
YBR010W	S
YDR224C	S
YDR225W	S
YDR261C	S
YDR451C	S
YEL042W	S
YEL060C	S
YER003C	S
YER091C	S
YFR030W	S
YGL184C	S
YGL225W	S
YGR099W	S
YGR113W	S
YHR030C	S
YHR061C	S
YIL074C	S
YIL117C	S
YIL144W	S
YIR017C	S
YJL092W	S
YJL118W	S
YJL119C	S
YJR137C	S
YKL001C	S
YKL008C	S
YKR010C	S
YKR069W	S
YLL061W	S
YLR455W	S
YML012W	S
YMR144W	S
YMR295C	S
YNL030W	S
YNL031C	S
YNL283C	S
YNR009W	S
YNR066C	S
YOL012C	S
YOR073W	S
YPL054W	S
YPL127C	S
YPL253C	S
YPR159W	S
YBR133C	S/G2
YBR243C	S/G2
YBR256C	S/G2
YCL025C	S/G2
YCL063W	S/G2
YCR002C	S/G2
YCR069W	S/G2
YDR011W	S/G2
YDR029W	S/G2
YDR089W	S/G2
YDR130C	S/G2
YDR150W	S/G2
YDR346C	S/G2
YEL017W	S/G2
YER042W	S/G2
YFL037W	S/G2
YGL101W	S/G2
YGR124W	S/G2
YGR138C	S/G2
YHR086W	S/G2
YHR108W	S/G2
YHR135C	S/G2
YHR146W	S/G2
YHR208W	S/G2
YIL050W	S/G2
YIL123W	S/G2
YIL129C	S/G2
YIL138C	S/G2
YIR010W	S/G2
YJL060W	S/G2
YJL134W	S/G2
YJL158C	S/G2
YJR048W	S/G2
YKL004W	S/G2
YKL035W	S/G2
YKL048C	S/G2
YKL052C	S/G2
YKL069W	S/G2
YKL096W-A	S/G2
YKL096W	S/G2
YKR039W	S/G2
YKR041W	S/G2
YLR056W	S/G2
YLR058C	S/G2
YLR099C	S/G2
YLR142W	S/G2
YLR180W	S/G2
YLR210W	S/G2
YLR225C	S/G2
YLR302C	S/G2
YLR303W	S/G2
YLR373C	S/G2
YLR437C	S/G2
YML058W	S/G2
YML072C	S/G2
YML125C	S/G2
YMR002W	S/G2
YMR003W	S/G2
YMR183C	S/G2
YMR198W	S/G2
YMR215W	S/G2
YNL043C	S/G2
YNL176C	S/G2
YNL197C	S/G2
YOL030W	S/G2
YOL058W	S/G2
YOL088C	S/G2
YOL114C	S/G2
YOR152C	S/G2
YOR323C	S/G2
YOR324C	S/G2
YOR332W	S/G2
YOR337W	S/G2
YPL021W	S/G2
YPL025C	S/G2
YPL075W	S/G2
YPL116W	S/G2
YPL141C	S/G2
YPL155C	S/G2
YPR111W	S/G2
YAL001C	None
YAL002W	None
YAL003W	None
YAL005C	None
YAL007C	None
YAL008W	None
YAL010C	None
YAL012W	None
YAL014C	None
YAL016W	None
YAL017W	None
YAL018C	None
YAL023C	None
YAL028W	None
YAL029C	None
YAL033W	None
YAL034C	None
YAL035C-A	None
YAL035W	None
YAL036C	None
YAL037W	None
YAL038W	None
YAL042W	None
YAL043C-A	None
YAL043C	None
YAL044C	None
YAL045C	None
YAL054C	None
YAL058W	None
YAL059W	None
YAL060W	None
YAL061W	None
YAL062W	None
YAL064C-A	None
YAL064W-B	None
YAL064W	None
YAL068C	None
YAL069W	None
YAR002W	None
YAR009C	None
YAR010C	None
YAR014C	None
YAR015W	None
YAR027W	None
YAR028W	None
YAR031W	None
YAR033W	None
YAR047C	None
YAR050W	None
YAR053W	None
YAR062W	None
YAR064W	None
YAR068W	None
YAR073W	None
YAR075W	None
YBL001C	None
YBL004W	None
YBL005W-A	None
YBL008W	None
YBL011W	None
YBL016W	None
YBL017C	None
YBL018C	None
YBL021C	None
YBL022C	None
YBL024W	None
YBL025W	None
YBL026W	None
YBL027W	None
YBL028C	None
YBL029W	None
YBL032W	None
YBL033C	None
YBL038W	None
YBL040C	None
YBL041W	None
YBL042C	None
YBL043W	None
YBL044W	None
YBL045C	None
YBL048W	None
YBL050W	None
YBL051C	None
YBL053W	None
YBL056W	None
YBL058W	None
YBL059W	None
YBL068W	None
YBL069W	None
YBL070C	None
YBL071C	None
YBL072C	None
YBL074C	None
YBL077W	None
YBL078C	None
YBL079W	None
YBL081W	None
YBL082C	None
YBL083C	None
YBL085W	None
YBL086C	None
YBL087C	None
YBL090W	None
YBL091C-A	None
YBL091C	None
YBL092W	None
YBL097W	None
YBL099W	None
YBL101W-A	None
YBL101W-B	None
YBL107C	None
YBL107W-A	None
YBL108W	None
YBL109W	None
YBR001C	None
YBR002C	None
YBR004C	None
YBR005W	None
YBR006W	None
YBR011C	None
YBR012C	None
YBR012W-A	None
YBR012W-B	None
YBR013C	None
YBR015C	None
YBR018C	None
YBR019C	None
YBR020W	None
YBR025C	None
YBR026C	None
YBR028C	None
YBR029C	None
YBR030W	None
YBR031W	None
YBR032W	None
YBR033W	None
YBR034C	None
YBR035C	None
YBR036C	None
YBR037C	None
YBR039W	None
YBR040W	None
YBR041W	None
YBR044C	None
YBR045C	None
YBR046C	None
YBR047W	None
YBR048W	None
YBR049C	None
YBR050C	None
YBR051W	None
YBR052C	None
YBR055C	None
YBR056W	None
YBR057C	None
YBR058C-A	None
YBR059C	None
YBR060C	None
YBR061C	None
YBR062C	None
YBR063C	None
YBR064W	None
YBR065C	None
YBR066C	None
YBR068C	None
YBR077C	None
YBR078W	None
YBR079C	None
YBR080C	None
YBR082C	None
YBR084C-A	None
YBR084W	None
YBR085W	None
YBR089C-A	None
YBR090C	None
YBR091C	None
YBR096W	None
YBR097W	None
YBR098W	None
YBR099C	None
YBR101C	None
YBR103W	None
YBR104W	None
YBR105C	None
YBR106W	None
YBR109C	None
YBR110W	None
YBR112C	None
YBR114W	None
YBR116C	None
YBR118W	None
YBR120C	None
YBR121C	None
YBR124W	None
YBR125C	None
YBR126C	None
YBR127C	None
YBR128C	None
YBR129C	None
YBR132C	None
YBR135W	None
YBR141C	None
YBR142W	None
YBR143C	None
YBR144C	None
YBR145W	None
YBR146W	None
YBR147W	None
YBR149W	None
YBR151W	None
YBR154C	None
YBR155W	None
YBR159W	None
YBR160W	None
YBR162C	None
YBR162W-A	None
YBR164C	None
YBR166C	None
YBR167C	None
YBR168W	None
YBR169C	None
YBR171W	None
YBR177C	None
YBR178W	None
YBR179C	None
YBR180W	None
YBR181C	None
YBR182C	None
YBR183W	None
YBR185C	None
YBR186W	None
YBR187W	None
YBR189W	None
YBR190W	None
YBR191W	None
YBR193C	None
YBR195C	None
YBR196C	None
YBR197C	None
YBR205W	None
YBR207W	None
YBR209W	None
YBR210W	None
YBR214W	None
YBR215W	None
YBR216C	None
YBR217W	None
YBR219C	None
YBR220C	None
YBR221C	None
YBR222C	None
YBR224W	None
YBR225W	None
YBR227C	None
YBR229C	None
YBR230C	None
YBR232C	None
YBR238C	None
YBR240C	None
YBR241C	None
YBR244W	None
YBR246W	None
YBR247C	None
YBR248C	None
YBR249C	None
YBR250W	None
YBR251W	None
YBR252W	None
YBR253W	None
YBR254C	None
YBR255W	None
YBR257W	None
YBR258C	None
YBR262C	None
YBR263W	None
YBR264C	None
YBR265W	None
YBR266C	None
YBR268W	None
YBR269C	None
YBR280C	None
YBR282W	None
YBR283C	None
YBR284W	None
YBR286W	None
YBR288C	None
YBR291C	None
YBR293W	None
YBR298C	None
YBR299W	None
YBR302C	None
YCL001W-A	None
YCL002C	None
YCL004W	None
YCL006C	None
YCL007C	None
YCL008C	None
YCL009C	None
YCL010C	None
YCL017C	None
YCL018W	None
YCL020W	None
YCL028W	None
YCL029C	None
YCL030C	None
YCL031C	None
YCL035C	None
YCL036W	None
YCL037C	None
YCL045C	None
YCL047C	None
YCL048W	None
YCL049C	None
YCL050C	None
YCL051W	None
YCL054W	None
YCL056C	None
YCL057W	None
YCL058C	None
YCL059C	None
YCL064C	None
YCL067C	None
YCL074W	None
YCR003W	None
YCR004C	None
YCR005C	None
YCR006C	None
YCR008W	None
YCR009C	None
YCR010C	None
YCR012W	None
YCR013C	None
YCR014C	None
YCR016W	None
YCR017C	None
YCR018C-A	None
YCR019W	None
YCR021C	None
YCR022C	None
YCR023C	None
YCR024C	None
YCR026C	None
YCR028C-A	None
YCR028C	None
YCR031C	None
YCR032W	None
YCR034W	None
YCR035C	None
YCR037C	None
YCR038C	None
YCR039C	None
YCR043C	None
YCR046C	None
YCR047C	None
YCR048W	None
YCR049C	None
YCR050C	None
YCR053W	None
YCR057C	None
YCR059C	None
YCR060W	None
YCR061W	None
YCR062W	None
YCR064C	None
YCR071C	None
YCR073C	None
YCR073W-A	None
YCR075C	None
YCR077C	None
YCR082W	None
YCR083W	None
YCR084C	None
YCR087C-A	None
YCR087W	None
YCR088W	None
YCR089W	None
YCR093W	None
YCR095C	None
YCR096C	None
YCR097W-A	None
YCR097W	None
YCR098C	None
YCR099C	None
YCR100C	None
YCR102C	None
YCR104W	None
YCR105W	None
YCR107W	None
YDL001W	None
YDL012C	None
YDL013W	None
YDL014W	None
YDL017W	None
YDL020C	None
YDL021W	None
YDL022W	None
YDL023C	None
YDL029W	None
YDL032W	None
YDL034W	None
YDL035C	None
YDL036C	None
YDL038C	None
YDL040C	None
YDL041W	None
YDL044C	None
YDL045W-A	None
YDL046W	None
YDL047W	None
YDL049C	None
YDL051W	None
YDL052C	None
YDL054C	None
YDL058W	None
YDL059C	None
YDL061C	None
YDL063C	None
YDL064W	None
YDL067C	None
YDL068W	None
YDL069C	None
YDL070W	None
YDL071C	None
YDL072C	None
YDL073W	None
YDL074C	None
YDL075W	None
YDL076C	None
YDL081C	None
YDL082W	None
YDL083C	None
YDL084W	None
YDL085W	None
YDL086W	None
YDL087C	None
YDL090C	None
YDL091C	None
YDL092W	None
YDL094C	None
YDL097C	None
YDL100C	None
YDL106C	None
YDL108W	None
YDL111C	None
YDL114W	None
YDL115C	None
YDL120W	None
YDL121C	None
YDL122W	None
YDL124W	None
YDL125C	None
YDL126C	None
YDL129W	None
YDL130W	None
YDL131W	None
YDL133C-A	None
YDL133W	None
YDL135C	None
YDL136W	None
YDL137W	None
YDL141W	None
YDL143W	None
YDL145C	None
YDL146W	None
YDL147W	None
YDL148C	None
YDL152W	None
YDL158C	None
YDL161W	None
YDL170W	None
YDL171C	None
YDL173W	None
YDL174C	None
YDL182W	None
YDL183C	None
YDL184C	None
YDL187C	None
YDL188C	None
YDL189W	None
YDL190C	None
YDL191W	None
YDL192W	None
YDL193W	None
YDL198C	None
YDL201W	None
YDL210W	None
YDL215C	None
YDL223C	None
YDL224C	None
YDL225W	None
YDL226C	None
YDL228C	None
YDL229W	None
YDL230W	None
YDL231C	None
YDL232W	None
YDL234C	None
YDL240W	None
YDL241W	None
YDL245C	None
YDL246C	None
YDL247W	None
YDR003W	None
YDR005C	None
YDR010C	None
YDR012W	None
YDR016C	None
YDR017C	None
YDR018C	None
YDR019C	None
YDR022C	None
YDR023W	None
YDR025W	None
YDR030C	None
YDR031W	None
YDR034C-A	None
YDR034C-C	None
YDR034C-D	None
YDR034W-B	None
YDR035W	None
YDR040C	None
YDR041W	None
YDR042C	None
YDR044W	None
YDR046C	None
YDR047W	None
YDR048C	None
YDR050C	None
YDR056C	None
YDR058C	None
YDR063W	None
YDR064W	None
YDR065W	None
YDR066C	None
YDR067C	None
YDR068W	None
YDR070C	None
YDR071C	None
YDR072C	None
YDR073W	None
YDR074W	None
YDR081C	None
YDR084C	None
YDR086C	None
YDR087C	None
YDR090C	None
YDR091C	None
YDR092W	None
YDR096W	None
YDR098C-A	None
YDR098C-B	None
YDR098C	None
YDR100W	None
YDR104C	None
YDR105C	None
YDR111C	None
YDR112W	None
YDR115W	None
YDR116C	None
YDR120C	None
YDR122W	None
YDR124W	None
YDR125C	None
YDR127W	None
YDR128W	None
YDR129C	None
YDR131C	None
YDR132C	None
YDR133C	None
YDR134C	None
YDR139C	None
YDR143C	None
YDR145W	None
YDR147W	None
YDR148C	None
YDR151C	None
YDR152W	None
YDR154C	None
YDR155C	None
YDR156W	None
YDR158W	None
YDR159W	None
YDR160W	None
YDR161W	None
YDR164C	None
YDR165W	None
YDR167W	None
YDR169C	None
YDR170W-A	None
YDR174W	None
YDR177W	None
YDR179C	None
YDR179W-A	None
YDR184C	None
YDR186C	None
YDR187C	None
YDR188W	None
YDR193W	None
YDR194C	None
YDR195W	None
YDR196C	None
YDR207C	None
YDR209C	None
YDR210W-A	None
YDR210W-C	None
YDR210W-D	None
YDR210W	None
YDR211W	None
YDR212W	None
YDR214W	None
YDR217C	None
YDR221W	None
YDR222W	None
YDR226W	None
YDR227W	None
YDR232W	None
YDR233C	None
YDR234W	None
YDR237W	None
YDR238C	None
YDR239C	None
YDR240C	None
YDR245W	None
YDR256C	None
YDR259C	None
YDR261W-A	None
YDR263C	None
YDR266C	None
YDR270W	None
YDR273W	None
YDR274C	None
YDR275W	None
YDR277C	None
YDR278C	None
YDR280W	None
YDR281C	None
YDR282C	None
YDR284C	None
YDR285W	None
YDR286C	None
YDR290W	None
YDR292C	None
YDR294C	None
YDR295C	None
YDR296W	None
YDR298C	None
YDR299W	None
YDR301W	None
YDR303C	None
YDR304C	None
YDR305C	None
YDR311W	None
YDR312W	None
YDR313C	None
YDR314C	None
YDR316W-A	None
YDR316W-B	None
YDR317W	None
YDR321W	None
YDR322C-A	None
YDR322W	None
YDR323C	None
YDR324C	None
YDR325W	None
YDR326C	None
YDR327W	None
YDR334W	None
YDR338C	None
YDR339C	None
YDR340W	None
YDR341C	None
YDR343C	None
YDR345C	None
YDR349C	None
YDR351W	None
YDR354W	None
YDR357C	None
YDR358W	None
YDR359C	None
YDR361C	None
YDR365C	None
YDR365W-A	None
YDR365W-B	None
YDR366C	None
YDR370C	None
YDR371W	None
YDR372C	None
YDR373W	None
YDR377W	None
YDR378C	None
YDR379W	None
YDR382W	None
YDR384C	None
YDR385W	None
YDR390C	None
YDR396W	None
YDR397C	None
YDR399W	None
YDR404C	None
YDR405W	None
YDR408C	None
YDR410C	None
YDR411C	None
YDR412W	None
YDR417C	None
YDR418W	None
YDR419W	None
YDR420W	None
YDR423C	None
YDR425W	None
YDR427W	None
YDR429C	None
YDR433W	None
YDR434W	None
YDR441C	None
YDR442W	None
YDR447C	None
YDR449C	None
YDR450W	None
YDR452W	None
YDR453C	None
YDR454C	None
YDR456W	None
YDR462W	None
YDR465C	None
YDR470C	None
YDR471W	None
YDR472W	None
YDR473C	None
YDR474C	None
YDR485C	None
YDR486C	None
YDR492W	None
YDR495C	None
YDR497C	None
YDR498C	None
YDR499W	None
YDR500C	None
YDR502C	None
YDR505C	None
YDR508C	None
YDR509W	None
YDR510W	None
YDR513W	None
YDR523C	None
YDR524C	None
YDR525W	None
YDR526C	None
YDR529C	None
YDR534C	None
YDR535C	None
YDR536W	None
YDR543C	None
YDR544C	None
YEL001C	None
YEL004W	None
YEL005C	None
YEL006W	None
YEL007W	None
YEL011W	None
YEL012W	None
YEL015W	None
YEL017C-A	None
YEL021W	None
YEL022W	None
YEL023C	None
YEL024W	None
YEL026W	None
YEL027W	None
YEL034W	None
YEL036C	None
YEL037C	None
YEL038W	None
YEL039C	None
YEL043W	None
YEL044W	None
YEL045C	None
YEL046C	None
YEL050C	None
YEL051W	None
YEL054C	None
YEL055C	None
YEL058W	None
YEL059C-A	None
YEL069C	None
YEL070W	None
YEL073C	None
YEL074W	None
YEL076W-C	None
YEL077C	None
YER002W	None
YER004W	None
YER005W	None
YER007C-A	None
YER008C	None
YER009W	None
YER011W	None
YER012W	None
YER013W	None
YER017C	None
YER019C-A	None
YER022W	None
YER023W	None
YER025W	None
YER026C	None
YER027C	None
YER028C	None
YER029C	None
YER030W	None
YER031C	None
YER033C	None
YER034W	None
YER035W	None
YER036C	None
YER037W	None
YER038C	None
YER041W	None
YER043C	None
YER044C	None
YER045C	None
YER048C	None
YER048W-A	None
YER049W	None
YER050C	None
YER052C	None
YER053C	None
YER054C	None
YER055C	None
YER056C-A	None
YER056C	None
YER057C	None
YER059W	None
YER060W	None
YER061C	None
YER062C	None
YER063W	None
YER064C	None
YER066C-A	None
YER067W	None
YER069W	None
YER071C	None
YER072W	None
YER073W	None
YER074W	None
YER075C	None
YER078C	None
YER079W	None
YER083C	None
YER085C	None
YER086W	None
YER087C-A	None
YER088C	None
YER090W	None
YER092W	None
YER094C	None
YER099C	None
YER100W	None
YER101C	None
YER102W	None
YER112W	None
YER116C	None
YER117W	None
YER119C	None
YER120W	None
YER122C	None
YER123W	None
YER125W	None
YER126C	None
YER127W	None
YER131W	None
YER133W	None
YER134C	None
YER135C	None
YER136W	None
YER137C-A	None
YER137C	None
YER138C	None
YER138W-A	None
YER146W	None
YER147C	None
YER148W	None
YER154W	None
YER156C	None
YER158C	None
YER159C-A	None
YER160C	None
YER165W	None
YER175C	None
YER177W	None
YER178W	None
YER179W	None
YER183C	None
YER187W	None
YER188W	None
YFL002W-B	None
YFL003C	None
YFL004W	None
YFL010C	None
YFL010W-A	None
YFL012W	None
YFL013C	None
YFL013W-A	None
YFL014W	None
YFL015C	None
YFL016C	None
YFL017C	None
YFL017W-A	None
YFL018C	None
YFL021W	None
YFL022C	None
YFL023W	None
YFL024C	None
YFL027C	None
YFL028C	None
YFL029C	None
YFL030W	None
YFL031W	None
YFL032W	None
YFL034C-A	None
YFL034W	None
YFL039C	None
YFL040W	None
YFL045C	None
YFL048C	None
YFL049W	None
YFL050C	None
YFL051C	None
YFL056C	None
YFL057C	None
YFL059W	None
YFL062W	None
YFL063W	None
YFL068W	None
YFR001W	None
YFR004W	None
YFR005C	None
YFR006W	None
YFR007W	None
YFR008W	None
YFR009W	None
YFR010W	None
YFR013W	None
YFR016C	None
YFR017C	None
YFR018C	None
YFR021W	None
YFR022W	None
YFR023W	None
YFR024C-A	None
YFR024C	None
YFR028C	None
YFR029W	None
YFR031C-A	None
YFR031C	None
YFR032C-A	None
YFR032C	None
YFR033C	None
YFR035C	None
YFR036W	None
YFR037C	None
YFR038W	None
YFR040W	None
YFR041C	None
YFR042W	None
YFR044C	None
YFR049W	None
YFR051C	None
YFR052W	None
YFR055W	None
YFR057W	None
YGL001C	None
YGL002W	None
YGL005C	None
YGL007W	None
YGL009C	None
YGL011C	None
YGL012W	None
YGL016W	None
YGL019W	None
YGL022W	None
YGL029W	None
YGL030W	None
YGL031C	None
YGL039W	None
YGL040C	None
YGL046W	None
YGL048C	None
YGL050W	None
YGL053W	None
YGL054C	None
YGL056C	None
YGL058W	None
YGL062W	None
YGL070C	None
YGL071W	None
YGL075C	None
YGL076C	None
YGL077C	None
YGL078C	None
YGL079W	None
YGL080W	None
YGL081W	None
YGL084C	None
YGL087C	None
YGL088W	None
YGL095C	None
YGL100W	None
YGL102C	None
YGL103W	None
YGL104C	None
YGL105W	None
YGL106W	None
YGL111W	None
YGL112C	None
YGL114W	None
YGL115W	None
YGL120C	None
YGL123W	None
YGL130W	None
YGL133W	None
YGL134W	None
YGL135W	None
YGL136C	None
YGL137W	None
YGL138C	None
YGL140C	None
YGL147C	None
YGL153W	None
YGL154C	None
YGL156W	None
YGL158W	None
YGL159W	None
YGL160W	None
YGL164C	None
YGL168W	None
YGL169W	None
YGL171W	None
YGL173C	None
YGL179C	None
YGL183C	None
YGL187C	None
YGL188C	None
YGL189C	None
YGL190C	None
YGL191W	None
YGL193C	None
YGL199C	None
YGL205W	None
YGL206C	None
YGL214W	None
YGL223C	None
YGL226C-A	None
YGL227W	None
YGL228W	None
YGL229C	None
YGL230C	None
YGL231C	None
YGL232W	None
YGL234W	None
YGL236C	None
YGL240W	None
YGL241W	None
YGL242C	None
YGL244W	None
YGL245W	None
YGL246C	None
YGL250W	None
YGL251C	None
YGL253W	None
YGL256W	None
YGL257C	None
YGL258W	None
YGR001C	None
YGR004W	None
YGR005C	None
YGR007W	None
YGR008C	None
YGR011W	None
YGR012W	None
YGR013W	None
YGR019W	None
YGR020C	None
YGR024C	None
YGR026W	None
YGR027C	None
YGR028W	None
YGR030C	None
YGR031W	None
YGR032W	None
YGR033C	None
YGR034W	None
YGR037C	None
YGR038C-A	None
YGR038C-B	None
YGR038W	None
YGR040W	None
YGR049W	None
YGR050C	None
YGR052W	None
YGR053C	None
YGR054W	None
YGR056W	None
YGR059W	None
YGR060W	None
YGR063C	None
YGR064W	None
YGR067C	None
YGR069W	None
YGR072W	None
YGR074W	None
YGR075C	None
YGR078C	None
YGR079W	None
YGR082W	None
YGR084C	None
YGR085C	None
YGR087C	None
YGR091W	None
YGR094W	None
YGR095C	None
YGR096W	None
YGR098C	None
YGR105W	None
YGR106C	None
YGR109W-A	None
YGR109W-B	None
YGR110W	None
YGR114C	None
YGR117C	None
YGR118W	None
YGR119C	None
YGR120C	None
YGR121C	None
YGR122C-A	None
YGR123C	None
YGR125W	None
YGR128C	None
YGR129W	None
YGR130C	None
YGR131W	None
YGR132C	None
YGR134W	None
YGR135W	None
YGR136W	None
YGR137W	None
YGR139W	None
YGR144W	None
YGR145W	None
YGR148C	None
YGR149W	None
YGR150C	None
YGR155W	None
YGR156W	None
YGR157W	None
YGR159C	None
YGR160W	None
YGR161C-C	None
YGR161C-D	None
YGR161C	None
YGR161W-A	None
YGR161W-B	None
YGR162W	None
YGR163W	None
YGR164W	None
YGR167W	None
YGR172C	None
YGR175C	None
YGR180C	None
YGR181W	None
YGR182C	None
YGR183C	None
YGR184C	None
YGR185C	None
YGR186W	None
YGR187C	None
YGR190C	None
YGR191W	None
YGR192C	None
YGR194C	None
YGR195W	None
YGR196C	None
YGR203W	None
YGR204W	None
YGR207C	None
YGR208W	None
YGR209C	None
YGR211W	None
YGR214W	None
YGR215W	None
YGR218W	None
YGR229C	None
YGR231C	None
YGR233C	None
YGR235C	None
YGR237C	None
YGR243W	None
YGR244C	None
YGR248W	None
YGR249W	None
YGR250C	None
YGR251W	None
YGR252W	None
YGR253C	None
YGR254W	None
YGR255C	None
YGR256W	None
YGR257C	None
YGR264C	None
YGR265W	None
YGR266W	None
YGR268C	None
YGR270W	None
YGR274C	None
YGR275W	None
YGR277C	None
YGR278W	None
YGR280C	None
YGR282C	None
YGR283C	None
YGR285C	None
YGR286C	None
YGR289C	None
YGR294W	None
YGR295C	None
YHL001W	None
YHL002W	None
YHL003C	None
YHL004W	None
YHL009W-A	None
YHL010C	None
YHL011C	None
YHL012W	None
YHL013C	None
YHL014C	None
YHL015W	None
YHL016C	None
YHL017W	None
YHL021C	None
YHL022C	None
YHL024W	None
YHL027W	None
YHL029C	None
YHL031C	None
YHL032C	None
YHL033C	None
YHL034C	None
YHL039W	None
YHL041W	None
YHL042W	None
YHL044W	None
YHL047C	None
YHL048W	None
YHR001W-A	None
YHR001W	None
YHR003C	None
YHR004C	None
YHR005C-A	None
YHR007C	None
YHR008C	None
YHR010W	None
YHR011W	None
YHR013C	None
YHR016C	None
YHR018C	None
YHR019C	None
YHR020W	None
YHR021C	None
YHR021W-A	None
YHR025W	None
YHR026W	None
YHR028C	None
YHR032W	None
YHR033W	None
YHR037W	None
YHR039C	None
YHR042W	None
YHR043C	None
YHR045W	None
YHR046C	None
YHR047C	None
YHR048W	None
YHR049W	None
YHR051W	None
YHR053C	None
YHR054C	None
YHR055C	None
YHR060W	None
YHR063C	None
YHR064C	None
YHR065C	None
YHR066W	None
YHR068W	None
YHR071W	None
YHR072W-A	None
YHR072W	None
YHR078W	None
YHR081W	None
YHR082C	None
YHR083W	None
YHR084W	None
YHR085W	None
YHR087W	None
YHR088W	None
YHR089C	None
YHR090C	None
YHR091C	None
YHR093W	None
YHR095W	None
YHR096C	None
YHR097C	None
YHR104W	None
YHR105W	None
YHR112C	None
YHR115C	None
YHR117W	None
YHR118C	None
YHR119W	None
YHR120W	None
YHR121W	None
YHR128W	None
YHR132W-A	None
YHR133C	None
YHR136C	None
YHR138C	None
YHR139C	None
YHR140W	None
YHR141C	None
YHR142W	None
YHR143W-A	None
YHR145C	None
YHR147C	None
YHR148W	None
YHR150W	None
YHR155W	None
YHR156C	None
YHR157W	None
YHR160C	None
YHR162W	None
YHR163W	None
YHR169W	None
YHR170W	None
YHR171W	None
YHR174W	None
YHR175W	None
YHR179W	None
YHR181W	None
YHR183W	None
YHR185C	None
YHR188C	None
YHR190W	None
YHR193C	None
YHR194W	None
YHR196W	None
YHR197W	None
YHR199C	None
YHR200W	None
YHR201C	None
YHR203C	None
YHR207C	None
YHR209W	None
YHR210C	None
YHR211W	None
YHR213W	None
YHR214C-B	None
YHR214W-A	None
YHR214W	None
YHR216W	None
YHR217C	None
YIL003W	None
YIL004C	None
YIL005W	None
YIL007C	None
YIL008W	None
YIL009C-A	None
YIL010W	None
YIL012W	None
YIL013C	None
YIL014W	None
YIL015C-A	None
YIL015W	None
YIL016W	None
YIL018W	None
YIL019W	None
YIL020C	None
YIL022W	None
YIL023C	None
YIL027C	None
YIL030C	None
YIL031W	None
YIL032C	None
YIL035C	None
YIL036W	None
YIL037C	None
YIL038C	None
YIL039W	None
YIL040W	None
YIL041W	None
YIL042C	None
YIL043C	None
YIL044C	None
YIL047C	None
YIL048W	None
YIL049W	None
YIL051C	None
YIL052C	None
YIL053W	None
YIL057C	None
YIL060W	None
YIL061C	None
YIL062C	None
YIL069C	None
YIL070C	None
YIL075C	None
YIL078W	None
YIL080W	None
YIL082W	None
YIL083C	None
YIL084C	None
YIL085C	None
YIL087C	None
YIL088C	None
YIL090W	None
YIL091C	None
YIL095W	None
YIL096C	None
YIL099W	None
[truncated: 1,701 more rows]
