# Supplementary material for: Improved recovery of cell-cycle gene expression in Saccharomyces cerevisiae from regulatory interactions in multiple omics data
Source: BMC Genomics. 2020 Feb 13;21:159. doi: 10.1186/s12864-020-6554-8 (PMC7020519; doi:10.1186/s12864-020-6554-8)
Supplement: Supplementary file 8 — Additional file 8: File S1. Lists of TF-target interactions in CHiP Data. [file 12864_2020_6554_MOESM8_ESM.txt]

TF	Targets
YLR228C	YAL008W,YBR260C,YBR261C,YBR263W,YFR050C,YPL185W
YOR372C	YAL062W,YAR009C,YAR018C,YBL027W,YBL028C,YBR037C,YBR038W,YBR044C,YBR050C,YBR067C,YBR077C,YBR078W,YBR092C,YBR138C,YBR139W,YBR158W,YBR190W,YBR191W,YBR230C,YCR024C,YCR024C-A,YCR064C,YCR065W,YDL022W,YDL134C,YDR033W,YDR146C,YDR147W,YDR148C,YDR150W,YDR154C,YDR155C,YDR156W,YDR157W,YDR158W,YDR187C,YDR189W,YDR307W,YDR324C,YDR325W,YDR451C,YDR452W,YDR453C,YDR526C,YEL007W,YEL076W-C,YEL077C,YER008C,YER009W,YER…
YML007W	YAL003W,YAL005C,YAL037W,YBL018C,YBL032W,YBL033C,YBL087C,YBR068C,YBR190W,YBR191W,YBR200W,YCR028C,YDL013W,YDL017W,YDL018C,YDL020C,YDL133W,YDL170W,YDL171C,YDL179W,YDL182W,YDL183C,YDR010C,YDR011W,YDR013W,YDR059C,YDR060W,YDR132C,YDR164C,YDR165W,YDR224C,YDR225W,YDR259C,YDR261C,YDR307W,YDR308C,YDR500C,YDR501W,YDR533C,YEL042W,YEL044W,YEL045C,YEL046C,YER012W,YER044C,YER078C,YER079W,YER138C,YFL034W,YFL056C…
YGL209W	YAR009C,YBL068W,YBL070C,YBR032W,YBR065C,YBR109C,YBR110W,YBR120C,YBR185C,YBR186W,YBR232C,YDL091C,YDL092W,YDL094C,YDL245C,YDL246C,YDR030C,YDR031W,YDR117C,YDR118W,YDR136C,YDR138W,YDR164C,YDR165W,YDR294C,YDR343C,YDR355C,YDR411C,YDR412W,YDR473C,YEL069C,YEL070W,YER133W,YER134C,YGL195W,YGR188C,YHR005C-A,YIL035C,YIL115C,YJL049W,YJL148W,YJR010C-A,YJR088C,YJR089W,YJR100C,YJR158W,YJR159W,YKL167C,YKR003W,YLL…
YMR042W	YBL019W,YBL074C,YBR028C,YCR019W,YDL044C,YDL068W,YDL071C,YDR003W,YDR012W,YDR042C,YDR048C,YDR064W,YDR065W,YDR131C,YDR160W,YDR245W,YDR279W,YDR434W,YDR468C,YDR469W,YDR473C,YDR495C,YEL050C,YER013W,YER041W,YER069W,YER077C,YER115C,YER135C,YER138C,YFL023W,YFL024C,YFR001W,YGL001C,YGL192W,YGL194C,YGL202W,YGL204C,YGR218W,YGR283C,YHR011W,YHR155W,YJL088W,YJL096W,YJL097W,YJL175W,YJL191W,YJL192C,YJR100C,YKL057C…
YML065W	NA
YNL167C	YBL029W,YBL030C,YBL043W,YBR112C,YBR114W,YDR072C,YDR073W,YDR077W,YDR259C,YDR441C,YDR442W,YDR535C,YDR536W,YEL069C,YER017C,YER075C,YER076C,YER149C,YER150W,YFL014W,YFL015C,YFL016C,YGR050C,YGR140W,YGR150C,YGR241C,YGR243W,YGR249W,YHL041W,YHR033W,YHR049W,YHR096C,YIL119C,YIL122W,YIL170W,YIL171W,YIL172C,YJL106W,YJL107C,YJL108C,YJL219W,YJL221C,YJR145C,YJR146W,YJR147W,YKL060C,YKL096W,YKL110C,YKR040C,YKR042W…
YHR124W	YAL016W,YBR001C,YBR063C,YBR127C,YCR037C,YCR081W,YDL034W,YDL036C,YDL044C,YDL201W,YDR084C,YDR142C,YDR144C,YDR145W,YDR256C,YDR286C,YDR287W,YDR337W,YER013W,YER015W,YER041W,YGL143C,YGL149W,YGR004W,YGR093W,YGR166W,YGR188C,YGR218W,YGR271W,YHL017W,YHL022C,YHR085W,YHR104W,YHR117W,YHR120W,YIL068C,YJL175W,YJL203W,YJL204C,YJR012C,YJR013W,YJR033C,YJR034W,YJR041C,YJR042W,YJR069C,YJR071W,YKL172W,YLL032C,YLR082C…
YKL032C	YAL040C,YAL064W,YBL018C,YBL029W,YBL087C,YBR007C,YBR008C,YBR152W,YBR163W,YDL247W,YDR042C,YDR084C,YDR086C,YDR098C,YDR101C,YDR259C,YDR314C,YDR426C,YDR427W,YDR441C,YDR442W,YDR472W,YEL004W,YEL005C,YER011W,YER133W,YER158C,YFL029C,YGL116W,YGL190C,YGR024C,YGR114C,YGR115C,YGR249W,YGR279C,YHR005C,YHR005C-A,YHR028C,YHR092C,YHR093W,YHR096C,YHR146W,YIL015C-A,YIL119C,YIR020C,YJL023C,YJL216C,YJR100C,YJR160C,YKL…
YOL028C	YBR272C,YDR468C,YDR469W,YER172C,YER173W,YHL009C,YHR001W-A,YJL029C,YLR067C,YLR068W,YLR321C,YMR073C,YMR131C,YOL069W,YOL070C,YOL071W,YOR121C
YCR018C	YAL022C,YBL023C,YBR012W-A,YBR012W-B,YBR099C,YBR167C,YBR168W,YDL192W,YDL206W,YDL236W,YDR245W,YDR282C,YDR473C,YDR484W,YER049W,YFR017C,YGL192W,YGL194C,YGL214W,YGL216W,YGL219C,YGR166W,YGR220C,YGR277C,YGR278W,YHR072W,YHR138C,YIL015C-A,YJR033C,YJR034W,YJR054W,YJR100C,YKR056W,YLL032C,YLR261C,YLR262C,YLR372W,YLR409C,YLR410W,YLR453C,YLR454W,YML106W,YML107C,YMR187C,YMR257C,YNL009W,YNL012W,YNL013C,YNR050C,Y…
YOR172W	NA
YNL103W	YAL012W,YBR011C,YBR077C,YBR078W,YDL024C,YDL058W,YDL059C,YER092W,YFR030W,YFR031C,YFR035C,YGL184C,YGR055W,YGR060W,YGR157W,YGR204W,YGR239C,YHR136C,YHR137W,YIL074C,YIR007W,YIR017C,YIR018W,YJL048C,YJL078C,YJL100W,YJL101C,YJL210W,YJL212C,YKL001C,YKR073C,YLL037W,YLL039C,YLL044W,YLL046C,YLR092W,YLR179C,YLR180W,YLR213C,YLR214W,YLR431C,YLR432W,YMR070W,YNL016W,YNL017C,YNL030W,YNL031C,YNL034W,YNL097C,YNL220W…
YDR213W	YAR009C,YBR109C,YBR110W,YBR159W,YBR163W,YCL002C,YCL006C,YCL007C,YCL008C,YCL009C,YCL010C,YCR002C,YCR004C,YCR005C,YCR006C,YCR008W,YCR012W,YCR032W,YDL013W,YDL092W,YDL094C,YDL179W,YDR045C,YDR056C,YDR057W,YDR066C,YDR075W,YDR080W,YDR179C,YDR179W-A,YDR183W,YDR279W,YDR282C,YDR286C,YDR287W,YDR294C,YDR370C,YDR371W,YDR372C,YDR373W,YDR404C,YDR405W,YDR472W,YER044C,YER066C-A,YER068W,YER138C,YFR007W,YFR041C,YFR…
YHR206W	YAR068W,YBL027W,YBL028C,YBL029W,YBR157C,YBR158W,YCR064C,YCR065W,YCR066W,YCR073C,YDL047W,YDL049C,YDL078C,YDL137W,YDR006C,YDR007W,YDR010C,YDR011W,YDR043C,YDR044W,YDR061W,YDR154C,YDR155C,YDR156W,YDR157W,YDR158W,YDR186C,YDR188W,YDR297W,YDR307W,YDR309C,YDR441C,YDR442W,YDR524C,YDR525W,YDR526C,YEL017C-A,YEL017W,YEL044W,YEL045C,YEL046C,YEL054C,YER011W,YER075C,YFL021W,YFL022C,YFL039C,YGL055W,YGL056C,YGL12…
YDR034C	NA
YMR280C	NA
YLL054C	NA
YDR303C	NA
YPR015C	NA
YCR096C	NA
YOR363C	YAL016W,YAL035W,YAL036C,YAR066W,YBL089W,YBR019C,YBR020W,YBR048W,YBR127C,YBR150C,YBR151W,YBR187W,YBR214W,YCL068C,YCR081W,YCR106W,YDL058W,YDL059C,YDL123W,YDR048C,YDR142C,YDR207C,YDR208W,YDR256C,YDR312W,YEL011W,YEL054C,YER015W,YER049W,YER138C,YFR015C,YGL143C,YGL172W,YGL173C,YGL201C,YGL235W,YGL237C,YGR109C,YGR145W,YGR177C,YGR188C,YHL017W,YHL021C,YHR041C,YHR042W,YHR117W,YHR171W,YIL014W,YIL069C,YIL100W…
YMR070W	YAL004W,YAL059W,YAR047C,YAR073W,YAR075W,YBL020W,YBL021C,YBL022C,YBL029W,YBR012C,YBR012W-A,YBR012W-B,YBR013C,YBR032W,YBR056W,YBR083W,YBR089C-A,YBR090C,YBR097W,YBR105C,YBR106W,YBR119W,YBR210W,YBR275C,YBR294W,YDL044C,YDL063C,YDR022C,YDR023W,YDR065W,YDR278C,YDR339C,YDR340W,YDR420W,YEL055C,YEL069C,YEL070W,YER137C,YFR016C,YGL005C,YGL190C,YHR185C,YIL095W,YIL096C,YIL099W,YIL119C,YIR020C,YJL022W,YJL148W,Y…
YPR052C	NA
YLR131C	YAL040C,YAL062W,YBL023C,YBR057C,YBR157C,YBR158W,YBR159W,YBR162C,YBR162W-A,YBR229C,YBR230C,YDL042C,YDL055C,YDL126C,YDL127W,YDR010C,YDR011W,YDR154C,YDR155C,YDR156W,YDR157W,YDR158W,YDR277C,YDR345C,YEL007W,YER066C-A,YER068W,YER078C,YER079W,YER081W,YER087C-A,YER088C,YER124C,YER125W,YER126C,YER127W,YER177W,YER189W,YER190W,YFL021W,YFL022C,YFL056C,YFL057C,YFR017C,YGL007W,YGL008C,YGL028C,YGL133W,YGL147C,Y…
YGL071W	NA
YDL170W	YAL017W,YAL018C,YAL049C,YBL106C,YBR102C,YBR103W,YDL092W,YDL094C,YDL132W,YDL154W,YDL189W,YDL190C,YDL206W,YDR159W,YDR177W,YDR394W,YER105C,YER106W,YFR023W,YFR057W,YGL083W,YGL084C,YGL115W,YGL227W,YGR017W,YGR188C,YHR016C,YHR017W,YHR123W,YHR164C,YJR083C,YJR084W,YKL078W,YKL080W,YKR102W,YLR273C,YLR274W,YML124C,YNL105W,YNL225C,YOL076W,YOL077C,YOR102W,YOR128C,YOR190W,YPL039W,YPL040C,YPL116W,YPL117C,YPL258C
YKL020C	YAR050W,YBL008W,YBR099C,YBR167C,YBR168W,YBR229C,YCR019W,YCR096C,YDL068W,YDL071C,YDL146W,YDR040C,YDR041W,YDR042C,YDR084C,YDR086C,YDR144C,YDR145W,YDR245W,YDR261C,YDR278C,YDR323C,YDR473C,YDR495C,YDR520C,YER002W,YER044C-A,YER135C,YER189W,YER190W,YFR002W,YGL001C,YGR071C,YGR072W,YGR218W,YGR273C,YHR004C,YHR043C,YHR085W,YHR182W,YIR005W,YJL030W,YJL031C,YJL175W,YJL191W,YJL192C,YJL203W,YJL204C,YJR011C,YJR03…
YER130C	YAR009C,YBL018C,YBL025W,YBR065C,YBR097W,YBR099C,YBR109C,YBR110W,YBR298C,YBR299W,YCL002C,YCL006C,YCL007C,YCL008C,YCL009C,YCL010C,YCL055W,YCL056C,YCR002C,YCR004C,YCR005C,YCR006C,YCR008W,YCR012W,YCR028C,YCR032W,YDL034W,YDL036C,YDL091C,YDL092W,YDL094C,YDL179W,YDL240W,YDR030C,YDR031W,YDR056C,YDR057W,YDR061W,YDR066C,YDR080W,YDR125C,YDR126W,YDR135C,YDR137W,YDR183W,YDR253C,YDR254W,YDR279W,YDR282C,YDR286C…
YLR014C	YAL060W,YBL018C,YBL068W,YBL070C,YBR065C,YBR109C,YBR110W,YBR127C,YBR214W,YCR039C,YCR040W,YCR041W,YDL054C,YDL092W,YDL094C,YDL141W,YDL142C,YDL156W,YDL157C,YDL158C,YDL159W,YDL160C,YDL175C,YDR020C,YDR021W,YDR028C,YDR029W,YDR048C,YDR061W,YDR084C,YDR136C,YDR138W,YDR142C,YDR183W,YDR294C,YDR375C,YDR376W,YDR440W,YEL010W,YER008C,YER009W,YER022W,YFR001W,YGL130W,YGL131C,YGL134W,YGL143C,YGL144C,YGR145W,YGR177C…
YOR028C	YAL037W,YBL029W,YBL030C,YBL043W,YBL044W,YBL045C,YBL060W,YBL061C,YBL063W,YBL064C,YBR007C,YBR008C,YBR054W,YBR067C,YBR068C,YBR069C,YBR070C,YBR071W,YBR157C,YBR182C,YBR183W,YBR196C,YCL024W,YCL025C,YCL046W,YCL047C,YCR102C,YDL003W,YDL037C,YDL129W,YDL168W,YDL169C,YDL170W,YDL171C,YDR033W,YDR042C,YDR077W,YDR089W,YDR132C,YDR210W,YDR259C,YDR300C,YDR301W,YDR338C,YDR343C,YDR345C,YDR441C,YDR442W,YDR479C,YDR480W…
YKL043W	YAL002W,YAL063C,YAL064W,YAR050W,YBL025W,YBL029W,YBL030C,YBL069W,YBL071C,YBR069C,YBR080C,YBR157C,YBR158W,YBR159W,YBR162C,YBR162W-A,YCL024W,YCL025C,YCL045C,YCR064C,YCR065W,YCR098C,YCR099C,YCR100C,YDL016C,YDL034W,YDL036C,YDL037C,YDL047W,YDL092W,YDL094C,YDL095W,YDL097C,YDL214C,YDL245C,YDR010C,YDR011W,YDR261C,YDR309C,YDR343C,YDR441C,YDR442W,YDR451C,YDR452W,YDR513W,YEL007W,YEL038W,YEL039C,YEL040W,YEL06…
YCR106W	YCL055W,YCL056C,YCR105W,YCR106W,YCR107W,YDR144C,YDR145W,YER138C,YGL157W,YGR004W,YGR175C,YGR176W,YGR225W,YKL118W,YKL177W,YKL179C,YLR083C,YLR433C,YLR434C,YMR103C,YMR125W,YMR126C,YMR257C,YMR259C,YNL188W,YNL258C,YPL070W,YPL071C,YPL073C
YDR259C	YAL064W,YBL029W,YBL030C,YBR157C,YBR158W,YDL037C,YDL245C,YDL246C,YDR042C,YDR077W,YDR259C,YDR441C,YDR442W,YDR524C,YDR525W,YEL006W,YEL007W,YEL040W,YEL044W,YEL045C,YEL046C,YEL047C,YEL055C,YEL069C,YEL070W,YER001W,YER007C-A,YER028C,YER045C,YER073W,YER158C,YFL004W,YFL034C-B,YGL005C,YGL135W,YGL136C,YGL158W,YGR035C,YGR060W,YGR108W,YGR190C,YGR192C,YGR221C,YGR234W,YGR238C,YGR249W,YHL034C,YHL041W,YHR047C,YHR…
YGL181W	YAL022C,YAL064C-A,YAL065C,YAL067C,YAL068C,YBR060C,YBR099C,YBR159W,YBR201W,YBR273C,YBR274W,YCR019W,YDL098C,YDL179W,YDR093W,YDR094W,YDR223W,YDR226W,YDR282C,YDR284C,YDR285W,YDR366C,YDR368W,YDR372C,YDR373W,YDR507C,YDR509W,YEL018W,YEL019C,YEL037C,YEL055C,YER138C,YER164W,YER166W,YFL011W,YFR001W,YFR021W,YFR023W,YFR036W,YFR037C,YFR038W,YFR039C,YFR040W,YFR044C,YFR045W,YGL240W,YGL241W,YGL242C,YGL245W,YGL24…
YDL048C	YAL040C,YAL063C,YBR083W,YCR019W,YDR278C,YDR495C,YDR543C,YDR544C,YDR545W,YER002W,YER011W,YER124C,YER125W,YER189W,YER190W,YGL071W,YGL072C,YGL074C,YGL258W,YHR160C,YIL159W,YIL160C,YIR020C,YJL148W,YJL184W,YJL185C,YKL131W,YKL133C,YKR009C,YKR097W,YLR008C,YLR009W,YLR135W,YLR463C,YLR465C,YLR467W,YMR011W,YMR017W,YMR018W,YMR193W,YNL337W,YOL084W,YOL085C,YOR019W,YOR032C,YOR058C,YOR236W,YOR327C,YOR328W,YPL141C…
YGL013C	YAL022C,YAR002W,YBL001C,YBL087C,YBL109W,YBL111C,YBL112C,YBL113C,YBR040W,YBR057C,YBR159W,YBR190W,YBR191W,YCL065W,YCL066W,YCL067C,YCL068C,YCL074W,YCR105W,YDL075W,YDL076C,YDL082W,YDL083C,YDL099W,YDL100C,YDL114W,YDL115C,YDL130W,YDL147W,YDL148C,YDL223C,YDR042C,YDR064W,YDR235W,YDR282C,YDR342C,YDR366C,YDR368W,YDR418W,YDR470C,YDR471W,YDR543C,YDR544C,YDR545W,YEL054C,YER056C-A,YER074W,YER116C,YER117W,YFL03…
YMR182C	YBL108W,YBL109W,YBL111C,YBL112C,YBL113C,YBR181C,YCL068C,YCR038C,YCR105W,YCR107W,YDL075W,YDL076C,YDL082W,YDL083C,YDL133W,YDL191W,YDR449C,YDR450W,YDR542W,YDR543C,YDR544C,YDR545W,YER074W,YER116C,YER117W,YFL062W,YGL189C,YGL260W,YGL261C,YGR148C,YGR149W,YGR295C,YGR296W,YHL045W,YHL046C,YHL048W,YHL049C,YHR021C,YHR021W-A,YHR036W,YHR091C,YHR141C,YHR142W,YIL018W,YIL128W,YIL129C,YIL133C,YIL148W,YIL149C,YIL17…
YDR026C	NA
YIR013C	NA
YOR032C	YBR099C,YBR133C,YBR135W,YBR160W,YBR178W,YBR190W,YBR191W,YBR195C,YCR019W,YCR024C,YDL068W,YDL071C,YDL146W,YDL184C,YDL228C,YDR022C,YDR042C,YDR048C,YDR064W,YDR065W,YDR259C,YDR522C,YEL002C,YEL047C,YEL050C,YER007C-A,YER136W,YGL001C,YGL077C,YGL100W,YGL101W,YGL102C,YGL134W,YGR024C,YGR027C,YHR001W-A,YIR020C,YJL006C,YJL191W,YJL192C,YJR139C,YKL043W,YLR027C,YLR029C,YLR030W,YLR043C,YLR105C,YLR334C,YLR368W,YLR…
YFL021W	YAL012W,YAL022C,YAL033W,YAL034C,YBL015W,YBR049C,YBR051W,YBR059C,YBR230C,YBR266C,YBR268W,YBR269C,YCL068C,YDL079C,YDL173W,YDL174C,YDR019C,YDR186C,YDR188W,YDR303C,YDR474C,YER187W,YFL023W,YFL024C,YFR017C,YFR051C,YFR052W,YGR037C,YGR038W,YGR180C,YGR257C,YHR021C,YHR021W-A,YHR179W,YHR193C,YHR194W,YHR199C,YHR200W,YIL012W,YIL013C,YIL041W,YIL042C,YJL088W,YJL143W,YJL210W,YJL212C,YLR378C,YLR380W,YLR439W,YML09…
YHR178W	YAR009C,YBL018C,YBR156C,YBR185C,YBR186W,YBR210W,YBR281C,YBR282W,YCR030C,YDL049C,YDL050C,YDL091C,YDL108W,YDL109C,YDL235C,YDR010C,YDR011W,YDR084C,YDR164C,YDR165W,YDR179C,YDR179W-A,YDR212W,YDR219C,YDR221W,YDR231C,YDR232W,YDR248C,YDR279W,YDR286C,YDR287W,YDR294C,YDR526C,YEL041W,YER138C,YER172C,YER173W,YFR007W,YGR022C,YGR093W,YGR150C,YGR218W,YGR289C,YHR028C,YHR123W,YHR155W,YHR156C,YHR157W,YHR161C,YHR16…
YPR009W	YAR050W,YDL206W,YDR424C,YDR425W,YKR054C,YKR055W,YMR225C,YNL214W
YPL230W	YAL001C,YAL058W,YAR070C,YAR071W,YBL059W,YBR159W,YBR239C,YCL051W,YCL052C,YDL051W,YDL052C,YDL105W,YDL106C,YDR113C,YDR115W,YDR328C,YDR503C,YER172C,YER173W,YFL034W,YFR023W,YFR044C,YFR045W,YGL164C,YGL165C,YGL205W,YGL206C,YGR166W,YHL009C,YHR114W,YIL111W,YIR024C,YIR025W,YJL033W,YJL193W,YJL195C,YJR041C,YJR042W,YKL168C,YKL175W,YKL176C,YLR022C,YLR166C,YLR167W,YLR263W,YNL010W,YNL011C,YNL310C,YNR068C,YPL186C…
YPL049C	YAL002W,YAR009C,YAR027W,YBL004W,YBL016W,YBL017C,YBL023C,YBR083W,YBR084W,YCL019W,YCL020W,YCL022C,YCL023C,YCL027W,YCL055W,YCL056C,YCR017C,YCR026C,YCR089W,YDL127W,YDR042C,YDR085C,YDR211W,YDR240C,YDR307W,YDR386W,YDR461W,YEL012W,YEL027W,YER138C,YER160C,YFL039C,YFR023W,YGL032C,YGL062W,YGL134W,YGR013W,YGR014W,YGR162W,YGR165W,YGR189C,YGR256W,YHR005C,YHR072W,YHR082C,YHR083W,YHR084W,YHR086W,YIL015W,YIL036W…
YPR065W	YAL033W,YAL034C,YAR009C,YAR023C,YAR068W,YBL029W,YBL074C,YBL098W,YBL099W,YBL100C,YBR230C,YCR024C,YCR063W,YCR064C,YCR065W,YCR073C,YDL024C,YDL045W-A,YDL060W,YDL061C,YDL147W,YDL148C,YDL184C,YDL245C,YDL246C,YDR023W,YDR042C,YDR064W,YDR077W,YDR085C,YDR151C,YDR152W,YDR259C,YDR278C,YDR306C,YDR339C,YDR340W,YDR343C,YDR362C,YDR363W,YDR372C,YDR373W,YDR441C,YDR442W,YDR470C,YDR471W,YDR472W,YDR524C,YDR525W,YEL04…
YJR060W	YAL026C,YAL053W,YAL054C,YBR049C,YBR051W,YBR089C-A,YBR090C,YBR222C,YBR224W,YBR225W,YBR249C,YBR250W,YCR092C,YCR093W,YDL020C,YDL058W,YDL059C,YDR508C,YDR510W,YEL024W,YEL025C,YEL043W,YER017C,YER092W,YER094C,YER095W,YER099C,YER100W,YER111C,YER112W,YER114C,YER124C,YER125W,YFL018C,YFR018C,YFR019W,YFR030W,YGL252C,YGR116W,YGR204W,YGR223C,YGR224W,YHR089C,YHR098C,YHR099W,YHR136C,YHR137W,YIL074C,YIL088C,YIL12…
YKR099W	YAL044C,YAL045C,YAL046C,YAL051W,YBR025C,YBR099C,YCL030C,YCR019W,YDL044C,YDL063C,YDL104C,YDR017C,YDR018C,YDR019C,YDR020C,YDR021W,YDR048C,YDR064W,YDR319C,YDR408C,YDR409W,YEL055C,YER061C,YER091C,YER092W,YER109C,YFL059W,YFL060C,YGL115W,YGL186C,YGL234W,YGL236C,YGL247W,YGR061C,YGR183C,YGR204W,YJL191W,YJL192C,YKL072W,YKL111C,YKL118W,YKL164C,YKL217W,YKR010C,YKR056W,YKR079C,YKR080W,YKR081C,YKR082W,YLL027W…
YER184C	YAL047C,YAR050W,YBL077W,YBL078C,YBR120C,YBR280C,YBR281C,YBR282W,YDR090C,YDR136C,YDR138W,YDR294C,YDR430C,YDR432W,YDR433W,YER142C,YER143W,YGR167W,YIL035C,YIR024C,YIR025W,YKR072C,YLR140W,YLR141W,YLR273C,YLR274W,YNL120C,YNL187W,YNL210W,YNL211C,YNL222W,YNL230C,YOL149W,YOL150C,YOR198C,YOR199W,YOR200W
YBR066C	NA
YER051W	NA
YML076C	YAL048C,YAR007C,YAR008W,YAR050W,YBL050W,YBL051C,YBL074C,YBL101W-B,YBR060C,YBR062C,YBR064W,YBR120C,YBR154C,YBR155W,YBR236C,YBR237W,YBR254C,YBR255W,YBR258C,YBR259W,YBR293W,YCR017C,YCR082W,YCR099C,YCR100C,YDL001W,YDL002C,YDL045W-A,YDL137W,YDL156W,YDL157C,YDL158C,YDR074W,YDR089W,YDR090C,YDR194C,YDR195W,YDR318W,YDR333C,YDR334W,YDR344C,YDR355C,YDR440W,YDR461W,YEL055C,YGL095C,YGL144C,YGL169W,YGL195W,YGR…
YIR018W	YBL107C,YBL108W,YBL109W,YBL111C,YBL112C,YBL113C,YBR057C,YBR190W,YBR191W,YCL045C,YCL065W,YCL066W,YCL067C,YCL068C,YCL074W,YCR028C,YCR039C,YCR040W,YCR041W,YCR105W,YCR107W,YDL082W,YDL083C,YDL114W,YDL115C,YDL155W,YDL191W,YDL223C,YDL224C,YDR252W,YDR366C,YDR368W,YDR370C,YDR371W,YDR449C,YDR450W,YDR470C,YDR471W,YDR543C,YDR544C,YDR545W,YEL054C,YEL074W,YEL075C,YEL076C,YEL076C-A,YER056C-A,YER074W,YER116C,YER…
YER028C	YAR050W,YBR012W-A,YBR012W-B,YBR099C,YBR229C,YCR019W,YDL214C,YDL245C,YDL246C,YDR040C,YDR041W,YDR042C,YDR084C,YDR343C,YEL070W,YER189W,YER190W,YFR017C,YHR033W,YJL148W,YJL219W,YJL221C,YJR158W,YJR159W,YLL004W,YLL005C,YLR011W,YMR258C,YOL156W,YOL157C,YOR236W,YPR142C
YER045C	YAR064W,YBR012C,YBR013C,YBR061C,YBR254C,YBR255W,YDR332W,YHR164C,YHR191C,YHR192W,YOL072W,YOL073C,YPL078C,YPL172C
YDR477W	YAR050W,YBR026C,YBR027C,YCL054W,YDR282C,YDR356W,YGR074W,YGR100W,YHR109W,YIL010W,YJR041C,YJR042W,YMR134W,YMR225C,YNL324W,YNL326C,YOR022C,YPL123C,YPR091C,YPR169W,YPR200C,YPR201W
YOL067C	YAL028W,YAL029C,YBL097W,YBR245C,YBR275C,YCR019W,YDL073W,YDL074C,YDL247W,YDR045C,YDR179C,YDR179W-A,YDR193W,YDR284C,YDR285W,YDR298C,YDR299W,YDR394W,YDR440W,YDR473C,YER049W,YER057C,YER058W,YER139C,YER140W,YER142C,YER143W,YGL001C,YGL133W,YGL207W,YGL258W,YGR098C,YGR099W,YGR112W,YGR167W,YGR289C,YHL008C,YHR028C,YHR176W,YIL156W,YIL157C,YJL037W,YJL038C,YJR030C,YJR051W,YJR098C,YJR099W,YJR100C,YKL071W,YKL08…
YGR044C	YAL004W,YBL001C,YBL002W,YBL003C,YBL025W,YBL074C,YBR216C,YBR217W,YDL130W,YDL184C,YDR042C,YDR048C,YDR526C,YEL012W,YER078C,YER079W,YER177W,YER189W,YER190W,YFL034W,YFR017C,YGL050W,YGL134W,YGL135W,YGL136C,YGL190C,YGL234W,YGL236C,YGR030C,YGR031W,YGR060W,YGR109C,YGR256W,YHL034C,YHR143W,YIL014W,YIL015C-A,YIL050W,YIL051C,YIL052C,YIL158W,YIL161W,YIL169C,YJL045W,YJL148W,YJL188C,YJL189W,YJL190C,YJL191W,YJL19…
YDR096W	NA
YJL103C	NA
YDR043C	YAL017W,YAL018C,YAL022C,YAL064W,YBL029W,YBL043W,YBR040W,YBR099C,YBR157C,YDL037C,YDL122W,YDL245C,YDL246C,YDR040C,YDR041W,YDR042C,YDR043C,YDR052C,YDR077W,YDR133C,YDR134C,YDR259C,YDR343C,YDR434W,YDR441C,YDR442W,YDR535C,YDR536W,YEL007W,YEL040W,YEL069C,YEL070W,YER001W,YER011W,YER018C,YER019W,YER033C,YER034W,YER044C,YER045C,YFL059W,YFL060C,YFR017C,YGL158W,YGL227W,YGR050C,YGR218W,YGR249W,YGR277C,YGR278W…
YOL116W	YBL041W,YBL042C,YBR048W,YDL045W-A,YDL060W,YDL061C,YDR098C,YDR390C,YGL135W,YGL136C,YGL145W,YGL146C,YGR256W,YKL118W,YKR038C,YLR043C,YLR278C,YLR279W,YLR282C,YLR328W,YMR064W,YNL028W,YOR272W,YPR035W
YBL103C	YAL028W,YAL029C,YBL097W,YBR167C,YBR168W,YCR019W,YCR096C,YDL017W,YDL018C,YDL044C,YDL236W,YDL247W,YDR042C,YDR131C,YDR179C,YDR179W-A,YDR434W,YDR473C,YDR522C,YEL050C,YER002W,YER115C,YER129W,YER138C,YFL011W,YFR023W,YGL001C,YGL178W,YGR071C,YGR072W,YGR273C,YHR011W,YHR043C,YIL036W,YIL037C,YIR005W,YJL203W,YJL204C,YJR088C,YJR089W,YJR108W,YKL071W,YKL177W,YKL179C,YKR004C,YKR009C,YKR061W,YKR089C,YKR090W,YKR10…
YBR182C	YAL022C,YBL001C,YBL037W,YBL087C,YBL106C,YBL109W,YBL111C,YBL112C,YBL113C,YBR057C,YBR181C,YBR182C,YBR183W,YBR188C,YBR189W,YBR190W,YBR191W,YBR298C,YBR299W,YCR073C,YDL060W,YDL061C,YDL075W,YDL076C,YDR048C,YDR309C,YDR342C,YDR350C,YDR351W,YDR366C,YDR368W,YDR418W,YDR420W,YDR500C,YDR501W,YDR543C,YDR544C,YDR545W,YEL040W,YEL054C,YER001W,YER011W,YER074W,YER132C,YFL063W,YFL064C,YFL065C,YFR031C-A,YGL030W,YGL03…
YJR094C	YBR253W,YDR206W,YGR095C,YGR096W,YGR125W
YNL216W	YAL033W,YAL034C,YAL040C,YAL053W,YAL054C,YBL022C,YBL029W,YBL048W,YBL049W,YBL072C,YBL087C,YBL092W,YBL093C,YBL109W,YBL111C,YBL112C,YBL113C,YBR084C-A,YBR085W,YBR116C,YBR117C,YBR118W,YBR181C,YBR188C,YBR189W,YBR190W,YBR191W,YBR196C,YCL024W,YCL025C,YCL030C,YCL036W,YCL037C,YCL065W,YCL066W,YCL067C,YCR024C-A,YCR025C,YCR039C,YCR040W,YCR041W,YDL022W,YDL032W,YDL035C,YDL060W,YDL061C,YDL075W,YDL076C,YDL082W,YDL…
YPR104C	YAL022C,YBL072C,YBL087C,YBL092W,YBL093C,YBR012W-A,YBR012W-B,YBR084C-A,YBR085W,YBR116C,YBR117C,YBR118W,YBR126C,YBR181C,YBR184W,YBR188C,YBR189W,YBR190W,YBR191W,YDL060W,YDL061C,YDL075W,YDL076C,YDL082W,YDL083C,YDL130W,YDL133W,YDL136W,YDL183C,YDL184C,YDL191W,YDR024W,YDR025W,YDR064W,YDR159W,YDR384C,YDR385W,YDR418W,YDR447C,YDR448W,YDR449C,YDR450W,YDR470C,YDR471W,YDR500C,YDR501W,YEL008W,YEL009C,YEL054C,Y…
YLR266C	NA
YPR013C	NA
YDL020C	YAL001C,YAL003W,YAL005C,YAR007C,YAR008W,YAR009C,YBL001C,YBL087C,YBL109W,YBL111C,YBL112C,YBL113C,YBR008C,YBR065C,YBR109C,YBR110W,YBR128C,YBR143C,YBR164C,YBR165W,YBR185C,YBR186W,YBR188C,YBR189W,YCL002C,YCL006C,YCL007C,YCL008C,YCL009C,YCL010C,YCR002C,YCR004C,YCR005C,YCR006C,YCR008W,YCR012W,YCR023C,YCR099C,YCR100C,YCR105W,YDL101C,YDL108W,YDL109C,YDL114W,YDL115C,YDR064W,YDR066C,YDR071C,YDR117C,YDR118W…
YOR113W	YAL032C,YAL037W,YAR009C,YAR019C,YAR023C,YBL029W,YBL074C,YBR157C,YBR158W,YBR159W,YBR230C,YBR281C,YBR282W,YDL037C,YDL122W,YDL245C,YDL246C,YDR001C,YDR002W,YDR006C,YDR007W,YDR042C,YDR257C,YDR259C,YDR441C,YDR442W,YDR524C,YDR525W,YDR526C,YEL047C,YEL050C,YEL055C,YEL062W,YEL063C,YER001W,YER007C-A,YER097W,YER098W,YER101C,YER102W,YFL034W,YGL001C,YGL012W,YGL013C,YGL115W,YGL135W,YGL136C,YGL189C,YGL195W,YGR00…
YER148W	NA
YPL021W	NA
YLR278C	YAR007C,YAR008W,YAR050W,YBL016W,YBL017C,YBL050W,YBL051C,YBL074C,YBL101W-B,YBR060C,YBR062C,YBR064W,YBR121C,YBR154C,YBR155W,YBR232C,YBR236C,YBR237W,YCR026C,YCR027C,YCR099C,YCR100C,YDL017W,YDL018C,YDL038C,YDL039C,YDL045W-A,YDL073W,YDL074C,YDL077C,YDL137W,YDL156W,YDL157C,YDL158C,YDL195W,YDR027C,YDR089W,YDR090C,YDR177W,YDR310C,YDR311W,YDR440W,YDR494W,YEL012W,YER060W,YER183C,YGL095C,YGL144C,YGR215W,YGR…
YMR072W	NA
YIL036W	YAL015C,YAL062W,YBL018C,YBL059W,YBL095W,YBR012C,YBR012W-A,YBR012W-B,YBR013C,YBR089W,YBR109C,YBR110W,YBR167C,YBR168W,YBR185C,YBR186W,YBR229C,YBR251W,YCL065W,YCL066W,YCL067C,YCL074W,YDL034W,YDL036C,YDL044C,YDL091C,YDL092W,YDL093W,YDL094C,YDL096C,YDL114W,YDL115C,YDL146W,YDR039C,YDR042C,YDR045C,YDR067C,YDR068W,YDR084C,YDR279W,YDR282C,YDR323C,YDR370C,YDR371W,YDR372C,YDR373W,YDR393W,YDR423C,YDR478W,YDR…
YMR043W	YAL037W,YAL038W,YAL040C,YAR018C,YBL026W,YBL059W,YBL104C,YBR037C,YBR038W,YBR044C,YBR060C,YBR122C,YBR124W,YCR019W,YCR024C,YDL044C,YDL134C,YDR042C,YDR146C,YDR147W,YDR148C,YDR150W,YDR179C,YDR179W-A,YDR224C,YDR225W,YDR278C,YDR389W,YDR420W,YDR434W,YDR451C,YDR452W,YDR461W,YDR528W,YEL012W,YEL040W,YEL044W,YEL045C,YEL046C,YER007C-A,YER044C,YER069W,YER071C,YER072W,YER111C,YER112W,YER136W,YER138C,YER160C,YFL…
YLR403W	YAL022C,YAR047C,YBR012C,YBR013C,YBR048W,YBR181C,YDL075W,YDL076C,YDL082W,YDL083C,YDL133W,YDR112W,YDR470C,YDR471W,YEL054C,YER078C,YER079W,YER116C,YER117W,YGL030W,YGL031C,YHR013C,YHR014W,YIL133C,YJL034W,YJL035C,YJL092W,YJL093C,YKL161C,YKL178C,YKR053C,YLL043W,YLL045C,YLR192C,YLR351C,YLR352W,YML070W,YML084W,YML085C,YMR316W,YNL096C,YNR041C,YNR043W,YOR032C,YOR070C,YOR116C,YOR117W,YOR119C,YOR120W,YOR134W…
YGR249W	YAL027W,YAL037W,YBL018C,YBL059W,YBR041W,YBR086C,YBR087W,YBR159W,YBR166C,YBR167C,YBR168W,YBR216C,YBR217W,YCL002C,YCL006C,YCL007C,YCL008C,YCL009C,YCL010C,YCL054W,YCL055W,YCL056C,YCR002C,YCR004C,YCR005C,YCR006C,YCR008W,YCR012W,YCR028C,YDL044C,YDL089W,YDL090C,YDL206W,YDL237W,YDL238C,YDR030C,YDR031W,YDR067C,YDR068W,YDR125C,YDR126W,YDR146C,YDR147W,YDR279W,YDR284C,YDR285W,YDR314C,YDR323C,YDR370C,YDR371W…
YMR053C	YAL016W,YAL062W,YAR009C,YBR109C,YBR110W,YBR185C,YBR186W,YBR204C,YBR205W,YBR206W,YBR214W,YCL002C,YCL006C,YCL007C,YCL008C,YCL009C,YCL010C,YCR002C,YCR004C,YCR005C,YCR006C,YCR008W,YCR012W,YDL091C,YDL092W,YDL094C,YDL108W,YDL109C,YDL224C,YDR056C,YDR057W,YDR075W,YDR080W,YDR136C,YDR138W,YDR151C,YDR152W,YDR276C,YDR279W,YDR286C,YDR287W,YDR318W,YDR322W,YDR370C,YDR371W,YEL076W-C,YEL077C,YER044C,YER134C,YER13…
YBR240C	YBL058W,YDR179C,YDR179W-A,YDR473C,YER076C,YER138C,YER183C,YGL178W,YGL183C,YGR273C,YGR277C,YGR278W,YHR003C,YIL151C,YJL203W,YJL204C,YJR037W,YLR031W,YLR423C,YLR424W,YLR429W,YMR257C,YNL212W,YNL213C,YOL078W,YOL080C,YOL144W,YOL145C
YMR019W	YAL007C,YAR007C,YAR008W,YAR009C,YAR027W,YBL050W,YBL051C,YBR046C,YBR047W,YBR065C,YBR095C,YBR096W,YBR120C,YBR222C,YBR224W,YBR225W,YBR232C,YBR256C,YBR257W,YBR292C,YCR105W,YDL017W,YDL018C,YDL057W,YDL073W,YDL074C,YDR089W,YDR090C,YDR294C,YDR318W,YDR323C,YDR372C,YDR373W,YDR440W,YDR537C,YDR539W,YEL002C,YEL020C,YER066C-A,YER068W,YER138C,YER181C,YER183C,YFR041C,YFR042W,YGL137W,YGL138C,YGL156W,YGR017W,YGR09…
YER068W	NA
YNL309W	YAL022C,YBR057C,YBR060C,YBR147W,YBR294W,YCR064C,YCR065W,YDR309C,YDR366C,YDR368W,YDR451C,YDR452W,YDR500C,YDR501W,YDR511W,YEL040W,YER083C,YFL059W,YFL060C,YFR010W,YFR011C,YFR017C,YFR043C,YGR063C,YGR109C,YGR221C,YGR277C,YGR278W,YHR061C,YHR138C,YHR149C,YHR150W,YHR153C,YHR154W,YIL040W,YIL066C,YIL082W,YIL083C,YIL140W,YIL141W,YJL140W,YJL141C,YJL142C,YJL188C,YKL096W-A,YKL097C,YKL142W,YKR022C,YKR023W,YLR25…
YGL254W	YAL017W,YAL018C,YAL022C,YBL001C,YBR012C,YBR013C,YBR040W,YBR154C,YBR155W,YBR160W,YBR178W,YBR188C,YBR189W,YCL039W,YCL041C,YCL043C,YDL045W-A,YDL089W,YDL090C,YDL104C,YDL108W,YDL109C,YDL202W,YDL203C,YDL206W,YDR042C,YDR064W,YDR098C,YDR179C,YDR179W-A,YDR245W,YDR318W,YDR319C,YDR468C,YDR469W,YDR484W,YDR526C,YEL001C,YEL030W,YER049W,YER083C,YFR017C,YGL202W,YGR089W,YGR128C,YGR129W,YGR156W,YGR218W,YHR085W,YHR…
YDR423C	YAL058W,YBL008W,YBL034C,YBR046C,YBR047W,YBR057C,YBR280C,YCR037C,YDL104C,YDL239C,YDR036C,YDR037W,YDR132C,YDR135C,YDR137W,YDR543C,YEL044W,YEL045C,YEL046C,YER141W,YGL115W,YGL157W,YGR167W,YGR233C,YGR234W,YHL039W,YHL040C,YHR008C,YHR048W,YHR053C,YHR055C,YHR077C,YHR078W,YHR091C,YHR133C,YHR134W,YJL100W,YJL101C,YJR044C,YKL039W,YKL040C,YKL086W,YKL087C,YKL101W,YKL102C,YKL103C,YKL154W,YKL155C,YKR052C,YKR071C…
YLR182W	YAL040C,YBL029W,YBR007C,YBR070C,YBR071W,YBR077C,YBR078W,YCL063W,YCL064C,YCR064C,YCR065W,YDL003W,YDL017W,YDL018C,YDL032W,YDL035C,YDL055C,YDL101C,YDL126C,YDL127W,YDL211C,YDL227C,YDR010C,YDR011W,YDR113C,YDR115W,YDR133C,YDR134C,YDR224C,YDR225W,YDR263C,YDR297W,YDR309C,YDR324C,YDR325W,YDR451C,YDR452W,YDR453C,YDR500C,YDR501W,YDR507C,YDR508C,YDR509W,YDR510W,YDR524C,YDR525W,YDR526C,YEL007W,YEL040W,YER001W…
YHL009C	YAR009C,YAR035W,YBL001C,YBR040W,YBR041W,YBR057C,YBR102C,YBR103W,YBR143C,YBR232C,YCR042C,YCR096C,YDL092W,YDL094C,YDL127W,YDL161W,YDL163W,YDL164C,YDR160W,YDR319C,YDR461W,YEL002C,YER013W,YGL047W,YGL048C,YGL108C,YGL178W,YGL205W,YGL206C,YGL249W,YHL008C,YHR155W,YHR178W,YIL116W,YIL117C,YJR044C,YJR154W,YKL009W,YKL010C,YKR035C,YKR073C,YLL035W,YLL036C,YLL038C,YLR006C,YLR007W,YLR207W,YLR292C,YLR346C,YLR425W…
YPR196W	YAR019C,YBL095W,YCR019W,YDR543C,YER189W,YER190W,YGL258W,YHR073W,YHR091C,YJL134W,YJL135W,YJL136C,YLR463C,YLR465C,YLR467W,YNL337W,YNL338W,YNL339C,YOL160W
YML051W	YAR050W,YBR012W-A,YBR012W-B,YBR017C,YBR018C,YBR019C,YBR020W,YBR251W,YCR028C,YDL091C,YDL092W,YDL094C,YDL104C,YDR279W,YDR282C,YDR370C,YDR371W,YDR372C,YDR373W,YDR522C,YER041W,YER183C,YFR041C,YFR042W,YGL079W,YGR218W,YJL111W,YJL155C,YJL203W,YJL204C,YJL207C,YJR088C,YJR089W,YKL072W,YKL077W,YKL177W,YKL179C,YKR103W,YLL016W,YMR126C,YNL048W,YNL049C,YNL050C,YOL023W,YOR111W
YGR067C	YBR276C,YBR278W,YDR026C,YGR042W,YGR182C,YHL047C,YHR118C,YHR119W,YJL014W,YJL016W,YJR030C,YJR140C,YJR141W,YKL047W,YKL048C,YKL197C,YLR125W,YLR293C,YLR319C,YLR320W,YMR004W,YOL136C,YOL137W,YOL138C,YPL001W,YPL002C,YPR019W
YOR358W	YBL074C,YBR012W-A,YBR012W-B,YBR099C,YBR128C,YBR167C,YBR168W,YCR019W,YCR054C,YCR076C,YDL013W,YDL152W,YDL170W,YDL171C,YDR048C,YDR142C,YDR245W,YDR495C,YDR503C,YDR522C,YEL050C,YER049W,YER174C,YGL001C,YGL132W,YGL187C,YGR024C,YGR263C,YGR265W,YHR011W,YHR051W,YJL003W,YJL004C,YLL027W,YLR105C,YLR168C,YLR169W,YLR171W,YLR220W,YLR435W,YNR050C,YOL091W,YOR005C,YPL207W
YBR239C	NA
YPL128C	NA
YDR520C	NA
YKL185W	YCR064C,YCR065W,YDR077W,YDR544C,YDR545W,YER152C,YER153C,YER154W,YHR193C,YHR194W,YIL099W,YIL122W,YML133C,YNL289W,YNL338W,YNL339C
YDR253C	YAL012W,YAL016W,YAL035C-A,YAL035W,YAL036C,YAR009C,YBL025W,YBL089W,YBR011C,YBR019C,YBR020W,YBR127C,YBR150C,YBR151W,YBR167C,YBR168W,YBR187W,YBR213W,YBR214W,YCR020C-A,YCR028C,YCR081W,YCR106W,YDL058W,YDL059C,YDL132W,YDR048C,YDR142C,YDR179C,YDR179W-A,YDR207C,YDR208W,YDR256C,YDR372C,YDR373W,YDR472W,YDR523C,YEL004W,YEL005C,YEL011W,YEL072W,YER007C-A,YER015W,YER049W,YER070W,YER091C,YER092W,YER134C,YER138C…
YML027W	YAR018C,YBR089W,YBR099C,YBR202W,YCL054W,YCR019W,YCR024C-A,YCR096C,YDL068W,YDL071C,YDR003W,YDR040C,YDR041W,YDR042C,YDR077W,YDR084C,YDR144C,YDR145W,YDR190C,YDR191W,YDR278C,YDR434W,YDR495C,YDR496C,YEL032W,YER002W,YER013W,YER033C,YER034W,YER044C-A,YER071C,YER072W,YER135C,YFR002W,YGL001C,YGL004C,YGR071C,YGR072W,YGR092W,YGR218W,YGR273C,YHR011W,YHR043C,YHR085W,YHR098C,YHR099W,YHR151C,YHR152W,YHR182W,YIL…
YOR380W	YBL050W,YBL051C,YBR120C,YBR156C,YCR099C,YCR100C,YDR365C,YDR367W,YDR440W,YDR461W,YGR215W,YGR220C,YGR222W,YGR263C,YGR265W,YHR068W,YHR120W,YJL012C,YJL166W,YKL088W,YKL123W,YKL124W,YKL162C,YKL201C,YLR242C,YLR243W,YLR440C,YMR177W,YMR209C,YMR210W,YNL010W,YNL011C,YNL021W,YNL022C,YNL145W,YNL164C,YNL290W,YNL291C,YOR215C,YOR378W,YPL052W,YPL053C,YPL267W
YHR006W	YBR040W,YBR081C,YBR130C,YBR131W,YBR195C,YBR291C,YCL024W,YCL025C,YCL065W,YCL066W,YCL067C,YCR039C,YCR040W,YCR041W,YDL041W,YDL043C,YDR048C,YDR064W,YDR065W,YDR098C,YDR102C,YDR103W,YDR215C,YDR216W,YDR383C,YFL017C,YGR024C,YGR025W,YGR026W,YGR091W,YGR199W,YGR205W,YHR125W,YHR173C,YHR174W,YJL024C,YJR052W,YJR055W,YKR074W,YLR003C,YLR143W,YLR303W,YLR334C,YLR374C,YLR379W,YLR397C,YML040W,YML058C-A,YML069W,YNL07…
YIR023W	YBR040W,YBR068C,YBR069C,YBR119W,YBR178W,YBR195C,YCL012W,YCL014W,YCL018W,YCL024W,YCL025C,YCR039C,YCR040W,YCR041W,YDL007W,YDL041W,YDL043C,YDL150W,YDL153C,YDL182W,YDR046C,YDR047W,YDR065W,YDR072C,YDR073W,YDR098C,YDR114C,YDR472W,YDR508C,YDR510W,YEL033W,YEL034W,YEL035C,YEL044W,YEL045C,YEL046C,YER044C-A,YFR012W,YGL090W,YGL091C,YGL188C,YGL254W,YGR055W,YGR120C,YGR282C,YHR011W,YJL024C,YJL088W,YJL210W,YJL21…
YOL089C	YCR019W,YCR024C,YCR096C,YCR102C,YDL068W,YDL071C,YDR003W,YDR042C,YDR078C,YDR079W,YDR084C,YDR086C,YDR144C,YDR145W,YDR434W,YDR495C,YDR520C,YER001W,YER013W,YER044C-A,YER071C,YER072W,YER135C,YGL001C,YGR050C,YGR071C,YGR072W,YGR218W,YGR241C,YGR243W,YGR271W,YGR273C,YGR283C,YHR011W,YHR179W,YIL014W,YJL148W,YJL191W,YJL192C,YJL203W,YJL204C,YJR011C,YJR051W,YKL062W,YKL063C,YLR046C,YLR050C,YLR054C,YLR212C,YLR26…
YNL068C	YAL024C,YAL028W,YAL029C,YAL053W,YAL054C,YAR018C,YBL032W,YBL033C,YBL081W,YBL082C,YBL083C,YBL097W,YBR009C,YBR010W,YBR037C,YBR038W,YBR049C,YBR051W,YBR065C,YBR077C,YBR078W,YBR092C,YBR133C,YBR135W,YBR138C,YBR139W,YBR158W,YCL059C,YCL063W,YCL064C,YCR024C-A,YCR075C,YDL017W,YDL018C,YDL173W,YDL174C,YDL215C,YDL224C,YDR033W,YDR113C,YDR115W,YDR146C,YDR147W,YDR148C,YDR150W,YDR259C,YDR263C,YDR312W,YDR313C,YDR32…
YOR344C	YAL007C,YAL026C,YAL038W,YBL016W,YBL017C,YBR012W-A,YBR012W-B,YBR039W,YBR133C,YBR135W,YBR144C,YBR145W,YBR229C,YCL074W,YCR019W,YCR088W,YDL027C,YDL051W,YDL052C,YDL073W,YDL074C,YDL152W,YDR102C,YDR103W,YDR160W,YDR240C,YDR278C,YEL044W,YEL045C,YEL046C,YER003C,YER004W,YER021W,YER099C,YER100W,YER114C,YER124C,YER125W,YER138C,YER177W,YFR030W,YGL001C,YGL055W,YGL056C,YGL062W,YGL172W,YGL173C,YGL214W,YGL223C,YGL…
YGL166W	NA
YPL133C	NA
YKR034W	YAL025C,YBL018C,YBL050W,YBL051C,YBR041W,YBR102C,YBR103W,YCR083W,YDL049C,YDL089W,YDL090C,YDL233W,YDL234C,YDR042C,YDR113C,YDR115W,YDR127W,YDR473C,YER085C,YER086W,YGR222W,YHL042W,YHR074W,YHR182W,YIL048W,YIL085C,YIL086C,YIL087C,YIL150C,YJL157C,YJL205C-A,YJR051W,YKL070W,YKR017C,YLL011W,YLR172C,YLR173W,YLR242C,YLR243W,YLR272C,YLR273C,YLR274W,YLR363C,YLR364W,YMR178W,YNL131W,YNL188W,YNL256W,YNL257C,YNL25…
YDR146C	YAL017W,YAL018C,YAL022C,YAR009C,YBL048W,YBL049W,YBL069W,YBL071C,YBL108W,YBR040W,YBR059C,YBR070C,YBR071W,YBR083W,YBR097W,YBR157C,YBR158W,YBR190W,YBR191W,YBR230C,YDL030W,YDL032W,YDL035C,YDL112W,YDL113C,YDL114W,YDL115C,YDL117W,YDL119C,YDL127W,YDL173W,YDL174C,YDL179W,YDL223C,YDL224C,YDL225W,YDL226C,YDR054C,YDR055W,YDR112W,YDR154C,YDR155C,YDR156W,YDR157W,YDR158W,YDR164C,YDR165W,YDR212W,YDR345C,YDR397C…
YHR056C	NA
YER111C	YBL002W,YBL003C,YBL023C,YBL029W,YBR069C,YBR070C,YBR071W,YBR077C,YBR078W,YBR079C,YBR112C,YBR114W,YBR158W,YBR161W,YBR162C,YBR162W-A,YCR061W,YCR062W,YCR064C,YCR065W,YCR073C,YDL003W,YDL047W,YDL055C,YDL126C,YDL127W,YDL185W,YDL187C,YDL211C,YDL227C,YDR010C,YDR011W,YDR072C,YDR073W,YDR133C,YDR134C,YDR154C,YDR155C,YDR156W,YDR157W,YDR158W,YDR224C,YDR225W,YDR227W,YDR261C,YDR309C,YDR345C,YDR441C,YDR442W,YDR45…
YGL096W	YAL053W,YAL054C,YBL027W,YBL028C,YBL109W,YBL111C,YBL112C,YBL113C,YBR050C,YBR127C,YDL082W,YDL083C,YDR252W,YDR543C,YDR544C,YDR545W,YER189W,YER190W,YGR296W,YHR091C,YHR193C,YHR194W,YIL018W,YJL005W,YJR065C,YJR066W,YJR116W,YJR123W,YKL049C,YLL065W,YLR143W,YLR207W,YLR463C,YLR465C,YLR467W,YNL045W,YNL069C,YNL239W,YNL240C,YNR029C,YNR030W,YNR037C,YNR038W,YOR313C,YOR314W,YOR318C,YOR319W,YPR131C,YPR132W
YAL051W	YAL016W,YAL035C-A,YAL035W,YAL036C,YAL047C,YAR066W,YBL032W,YBL033C,YBL054W,YBL055C,YBL089W,YBR019C,YBR020W,YBR048W,YBR127C,YBR150C,YBR151W,YBR187W,YBR214W,YBR230C,YBR240C,YCR020C-A,YCR081W,YCR106W,YDL024C,YDL058W,YDL059C,YDL086W,YDL087C,YDL210W,YDR048C,YDR207C,YDR208W,YDR256C,YDR312W,YDR476C,YDR477W,YDR488C,YDR489W,YEL011W,YEL065W,YEL067C,YER015W,YER134C,YFR015C,YFR016C,YGL143C,YGL172W,YGL173C,YGL…
YBR089C-A	NA
YDR207C	YAL017W,YAL018C,YAL022C,YAL053W,YAL054C,YAR035W,YBL063W,YBL064C,YBL077W,YBL078C,YBL085W,YBL086C,YBR112C,YBR114W,YBR184W,YBR196C,YBR197C,YBR246W,YBR283C,YBR284W,YCL024W,YCL025C,YCR059C,YCR060W,YCR061W,YCR062W,YDL047W,YDL086W,YDL087C,YDL193W,YDL210W,YDL215C,YDR040C,YDR041W,YDR054C,YDR055W,YDR091C,YDR092W,YDR231C,YDR232W,YDR256C,YDR284C,YDR285W,YDR309C,YDR359C,YDR384C,YDR385W,YDR391C,YDR392W,YDR487C…
YGL073W	YBL076C,YBR021W,YBR101C,YBR109C,YBR110W,YBR216C,YBR217W,YBR256C,YBR257W,YBR280C,YBR293W,YCL002C,YCL006C,YCL007C,YCL008C,YCL009C,YCL010C,YCL040W,YCL042W,YCL044C,YCL059C,YCL065W,YCL066W,YCL067C,YCR002C,YCR004C,YCR005C,YCR006C,YCR008W,YCR012W,YCR030C,YCR083W,YDL073W,YDL074C,YDL092W,YDL094C,YDL176W,YDL177C,YDL227C,YDL230W,YDL231C,YDL240W,YDR048C,YDR056C,YDR057W,YDR084C,YDR113C,YDR115W,YDR164C,YDR165W…
YNL314W	YAL017W,YAL018C,YAL060W,YBR002C,YBR003W,YBR052C,YBR098W,YBR100W,YBR130C,YBR131W,YBR240C,YBR280C,YCL032W,YCL033C,YCL034W,YCL035C,YCR007C,YCR009C,YCR010C,YCR011C,YCR013C,YCR014C,YCR015C,YCR016W,YDL086W,YDL087C,YDL093W,YDL096C,YDR203W,YDR243C,YDR244W,YDR306C,YDR313C,YER099C,YER100W,YFR008W,YFR026C,YFR030W,YGL181W,YGL182C,YGL227W,YGL240W,YGL241W,YGL242C,YGL245W,YGL246C,YGR216C,YGR217W,YGR234W,YGR239C…
YKL109W	YBL001C,YBL030C,YBL044W,YBL045C,YBL099W,YBL109W,YBL111C,YBL112C,YBL113C,YBR039W,YBR048W,YBR099C,YCL065W,YCL066W,YCL067C,YCR039C,YCR040W,YCR041W,YCR105W,YDL004W,YDL005C,YDL066W,YDL067C,YDL181W,YDR042C,YDR148C,YDR150W,YDR298C,YDR299W,YDR377W,YDR473C,YDR474C,YDR529C,YDR543C,YDR544C,YDR545W,YEL001C,YEL008W,YEL009C,YEL024W,YEL025C,YFL001W,YFL002C,YFR001W,YFR033C,YGL001C,YGL103W,YGL104C,YGL187C,YGL191W…
YKL038W	YBR001C,YDL063C,YDL189W,YDL190C,YER028C,YER029C,YER030W,YFR032C,YGL181W,YGL182C,YGL209W,YHR094C,YHR095W,YIL039W,YJL013C,YJL219W,YJL221C,YJR008W,YJR043C,YKL075C,YKL076C,YKL197C,YKR075C,YLL016W,YLR098C,YLR121C,YML051W,YNL247W,YNL248C,YOL156W,YOL157C,YOR167C,YOR168W,YOR170W,YOR232W,YPL130W,YPL172C
YLR256W	YAL039C,YAR050W,YBL043W,YBL044W,YBL045C,YBL095W,YBR015C,YBR016W,YBR083W,YCL036W,YCL037C,YCR061W,YCR062W,YDL017W,YDL018C,YDL037C,YDL086W,YDL087C,YDL110C,YDL173W,YDL174C,YDR218C,YDR233C,YDR234W,YDR252W,YDR256C,YDR284C,YDR285W,YDR490C,YDR492W,YDR504C,YDR505C,YDR529C,YDR543C,YDR544C,YDR545W,YEL024W,YEL025C,YEL033W,YEL034W,YEL035C,YEL036C,YEL038W,YEL039C,YER001W,YER044C,YER048C,YER053C,YER141W,YER145C…
YNR063W	YAR007C,YAR008W,YBL050W,YBL051C,YBL074C,YBR060C,YBR062C,YBR064W,YBR120C,YBR154C,YBR155W,YBR254C,YBR255W,YBR292C,YCR017C,YCR054C,YCR099C,YCR100C,YDL001W,YDL002C,YDL156W,YDL157C,YDL158C,YDR089W,YDR091C,YDR092W,YDR318W,YDR355C,YDR440W,YDR461W,YER183C,YGL137W,YGL138C,YGR015C,YGR016W,YGR084C,YGR215W,YGR221C,YGR222W,YHL002W,YHL003C,YHR022C,YHR023W,YHR110W,YHR118C,YHR119W,YHR120W,YIR024C,YIR025W,YIR030C…
YDR451C	YAR009C,YAR018C,YBR174C,YBR176W,YBR248C,YBR292C,YCR028C,YDL017W,YDL018C,YDL064W,YDL065C,YDL092W,YDL094C,YDL146W,YDR028C,YDR029W,YDR080W,YDR117C,YDR118W,YDR127W,YDR136C,YDR138W,YDR190C,YDR191W,YDR273W,YDR279W,YEL032W,YER013W,YER133W,YER135C,YER138C,YFR023W,YGL137W,YGL138C,YGL159W,YGR004W,YGR056W,YGR092W,YGR150C,YHR001W,YHR028C,YHR062C,YIL048W,YIL075C,YJL037W,YJL038C,YJL145W,YJR010C-A,YKL161C,YKL17…
YML099C	YBR012W-A,YBR012W-B,YBR099C,YBR159W,YBR178W,YCR039C,YCR040W,YCR041W,YDL068W,YDL071C,YDL152W,YDR042C,YDR084C,YDR098C,YDR282C,YDR372C,YDR373W,YDR426C,YDR427W,YDR491C,YDR493W,YDR522C,YEL050C,YER007C-A,YER069W,YFL023W,YFL024C,YFL034W,YGL188C,YGR024C,YGR174C,YHR179W,YHR193C,YHR194W,YJL032W,YJL059W,YJL085W,YJL088W,YKL057C,YKL072W,YKR056W,YLR322W,YLR398C,YLR435W,YML098W,YML099C,YMR057C,YMR058W,YNL337W,Y…
YOR162C	YAL062W,YAR007C,YAR008W,YBL068W,YBL070C,YBL089W,YBL108W,YBR076W,YBR109C,YBR110W,YBR167C,YBR168W,YBR185C,YBR186W,YBR204C,YBR205W,YBR206W,YCL002C,YCL006C,YCL007C,YCL008C,YCL009C,YCL010C,YCR002C,YCR004C,YCR005C,YCR006C,YCR008W,YCR012W,YCR030C,YCR096C,YDL091C,YDL092W,YDL094C,YDL104C,YDL114W,YDL115C,YDR020C,YDR021W,YDR030C,YDR031W,YDR061W,YDR066C,YDR080W,YDR102C,YDR103W,YDR136C,YDR138W,YDR279W,YDR286C…
YPL075W	YAL004W,YAL038W,YBL074C,YBR025C,YBR032W,YBR089C-A,YBR090C,YBR196C,YBR210W,YDL085W,YDL129W,YDR050C,YDR065W,YDR098C,YDR240C,YDR417C,YDR419W,YDR472W,YER097W,YER098W,YER137C,YER177W,YGL005C,YGL062W,YGR024C,YGR084C,YGR192C,YGR215W,YGR240C,YGR242W,YHL034C,YHR173C,YHR174W,YJL045W,YJL223C,YJR009C,YKL060C,YKL119C,YKL127W,YKL152C,YLR027C,YLR028C,YLR044C,YMR046C,YOL015W,YOL016C,YOL026C,YOL086C,YOL121C,YOR27…
YBL054W	NA
YCR065W	NA
YEL009C	YBL001C,YBL059W,YBL076C,YBR043C,YBR048W,YBR104W,YBR112C,YBR114W,YBR115C,YBR144C,YBR145W,YBR218C,YBR248C,YBR249C,YBR250W,YBR256C,YBR257W,YCL002C,YCL006C,YCL007C,YCL008C,YCL009C,YCL010C,YCL030C,YCR002C,YCR004C,YCR005C,YCR006C,YCR008W,YCR012W,YCR096C,YDL044C,YDL054C,YDL170W,YDL171C,YDL182W,YDL198C,YDR034C,YDR035W,YDR042C,YDR084C,YDR125C,YDR126W,YDR127W,YDR144C,YDR145W,YDR341C,YDR354W,YDR481C,YEL001C…
YER161C	YAL037W,YAR009C,YAR068W,YBL005W-A,YBL005W-B,YBR159W,YBR192W,YDL228C,YDR042C,YDR075W,YDR153C,YDR226W,YDR381W,YDR386W,YDR449C,YDR450W,YDR472W,YDR524C,YDR525W,YEL033W,YEL034W,YEL035C,YEL047C,YER007C-A,YER138C,YFL030W,YGR190C,YGR192C,YHL034C,YHR135C,YHR173C,YHR174W,YHR175W,YIL134W,YIL167W,YIL168W,YIL169C,YJL013C,YJL048C,YJL137C,YJL148W,YKL038W,YKL057C,YKL118W,YKL153W,YKL181W,YKL210W,YLL004W,YLL005C,Y…
YBR083W	YAL028W,YAL029C,YAL041W,YAL043C-A,YAR010C,YAR014C,YAR015W,YBL016W,YBL017C,YBR012W-A,YBR012W-B,YBR048W,YBR082C,YBR083W,YBR099C,YCL027W,YCL055W,YCL056C,YDL013W,YDL126C,YDL127W,YDR040C,YDR041W,YDR074W,YDR207C,YDR208W,YDR210W,YDR240C,YDR309C,YDR317W,YDR463W,YDR522C,YDR544C,YDR545W,YEL040W,YER118C,YER120W,YER189W,YER190W,YFL039C,YGL001C,YGL032C,YGL062W,YGR007W,YGR014W,YGR039W,YGR199W,YGR221C,YHR001W,Y…
YIR017C	YBR122C,YBR124W,YCR081W,YDL050C,YDL089W,YDL090C,YDL149W,YDL151C,YDL192W,YDR030C,YDR031W,YDR048C,YDR113C,YDR115W,YDR144C,YDR145W,YDR317W,YDR443C,YDR444W,YEL010W,YER087W,YER118C,YER120W,YGR076C,YGR145W,YGR156W,YGR188C,YGR218W,YIL038C,YIL085C,YIL086C,YIL087C,YIL161W,YJR007W,YJR069C,YJR071W,YKL014C,YKL075C,YKL076C,YKL221W,YKL222C,YKR051W,YKR083C,YLR023C,YLR047C,YLR048W,YLR064W,YLR067C,YLR068W,YLR239C…
YHL027W	YAL016W,YAL064C-A,YAL065C,YAL067C,YAL068C,YBL059W,YBL068W,YBL070C,YBR201W,YBR298C,YBR299W,YCR019W,YDL044C,YDL099W,YDL100C,YDR089W,YDR164C,YDR165W,YDR236C,YDR237W,YDR279W,YDR282C,YDR284C,YDR285W,YDR342C,YDR366C,YDR368W,YDR372C,YDR373W,YDR378C,YDR379W,YDR473C,YER138C,YER183C,YFL011W,YFL041W,YFL042C,YFL043C,YFR023W,YFR037C,YFR038W,YFR039C,YFR040W,YFR044C,YFR045W,YGR066C,YGR088W,YGR126W,YGR184C,YHR08…
YFL031W	YBL025W,YBR012W-A,YBR012W-B,YBR099C,YBR213W,YCR019W,YCR033W,YDL069C,YDL118W,YDL146W,YDR040C,YDR041W,YDR042C,YDR084C,YDR217C,YDR540C,YER007C-A,YER129W,YER138C,YFR007W,YFR026C,YFR041C,YFR042W,YGL214W,YHR044C,YHR045W,YIL048W,YIL139C,YJL034W,YJL035C,YJL175W,YKL071W,YKL165C,YKL177W,YKL179C,YKR061W,YLR404W,YMR178W,YNL044W,YOL023W,YOL030W,YOL031C,YOL115W,YOR058C,YOR143C
YBL021C	YBR039W,YBR216C,YBR217W,YCR028C,YDL045C,YDL170W,YDL171C,YDR030C,YDR031W,YDR084C,YDR130C,YDR146C,YDR147W,YDR282C,YDR292C,YDR372C,YDR373W,YDR377W,YDR503C,YEL004W,YEL005C,YER049W,YER174C,YER175C,YER176W,YER183C,YFR023W,YGL133W,YGL187C,YGL191W,YGL193C,YGL195W,YGR084C,YGR187C,YGR191W,YGR234W,YHR001W-A,YHR028C,YHR044C,YHR045W,YHR051W,YJL023C,YJL060W,YJL096W,YJL097W,YJL145W,YJL148W,YJR077C,YJR078W,YJR07…
YKL015W	YAL004W,YAR068W,YBL032W,YBL033C,YBL063W,YBL064C,YBR035C,YBR161W,YBR230C,YDL014W,YDL015C,YDL020C,YDL024C,YDL045W-A,YDL129W,YDL191W,YDL215C,YDR226W,YDR306C,YEL055C,YER060W,YER093C-A,YER137C,YER159C,YFR032C,YFR035C,YGL103W,YGL104C,YGL123W,YGL124C,YGR123C,YGR124W,YGR125W,YGR239C,YGR256W,YHL034C,YHR033W,YHR037W,YIL133C,YJL045W,YKL123W,YKL124W,YKR073C,YLL027W,YLR055C,YLR056W,YLR139C,YLR142W,YLR152C,YML…
YDR169C	NA
YLR098C	YBL025W,YBR245C,YBR251W,YBR272C,YCL038C,YCL063W,YCL064C,YCL065W,YCL066W,YCL067C,YCR039C,YCR040W,YCR041W,YDL034W,YDL036C,YDL054C,YDR056C,YDR057W,YDR076W,YDR149C,YDR177W,YDR304C,YDR322W,YDR355C,YDR523C,YER007C-A,YER044C,YER082C,YER084W,YER085C,YER086W,YER181C,YGL002W,YGL003C,YGL121C,YGL227W,YGR066C,YGR100W,YHR065C,YHR066W,YHR091C,YHR186C,YHR187W,YIL097W,YIL098C,YIL139C,YJL148W,YJL205C-A,YJR012C,YJR…
YPR022C	YAR007C,YAR008W,YAR050W,YBL050W,YBL051C,YBL074C,YBR062C,YBR064W,YCR054C,YCR082W,YDL001W,YDL002C,YDL137W,YDL156W,YDL157C,YDL158C,YDR310C,YDR311W,YDR355C,YGL205W,YGL206C,YGR015C,YGR016W,YGR053C,YGR054W,YGR084C,YGR215W,YGR222W,YHL002W,YHL003C,YHR005C-A,YHR022C,YHR023W,YHR067W,YIL084C,YJL014W,YJL016W,YJR030C,YKL143W,YKL144C,YKL201C,YLL040C,YLR065C,YLR066W,YLR242C,YLR243W,YLR309C,YLR345W,YLR440C,YML12…
YCR039C	NA
YLR451W	YAL028W,YAL029C,YAR009C,YBR048W,YBR068C,YCR019W,YCR024C-A,YDR042C,YDR064W,YDR131C,YDR278C,YEL050C,YEL055C,YER007C-A,YER071C,YER072W,YER073W,YER137C,YER189W,YER190W,YGL001C,YGL009C,YGL135W,YGL136C,YGR190C,YGR191W,YGR221C,YGR255C,YGR256W,YHL034C,YHR207C,YHR208W,YIL014W,YIL015C-A,YJL139C,YJL148W,YJL191W,YJL192C,YJR016C,YJR018W,YJR100C,YKL118W,YKL120W,YKL172W,YLR105C,YLR354C,YLR355C,YLR356W,YLR367W,Y…
YDR216W	YAL022C,YAR009C,YBL025W,YBR109C,YBR110W,YBR163W,YBR223C,YBR226C,YBR227C,YBR228W,YBR236C,YBR237W,YBR256C,YBR257W,YBR298C,YBR299W,YCL051W,YCL052C,YCL055W,YCL056C,YCR054C,YCR095C,YDL017W,YDL018C,YDL027C,YDL054C,YDL073W,YDL074C,YDL089W,YDL090C,YDL117W,YDL119C,YDL122W,YDL159W,YDL160C,YDL176W,YDL177C,YDL179W,YDL240W,YDR045C,YDR159W,YDR164C,YDR165W,YDR183W,YDR236C,YDR237W,YDR279W,YDR289C,YDR318W,YEL004W…
YGL237C	YBR025C,YBR039W,YBR243C,YBR244W,YCR099C,YCR100C,YDL060W,YDL061C,YDL063C,YDR042C,YDR088C,YDR377W,YDR417C,YDR419W,YDR529C,YEL024W,YEL025C,YEL047C,YER174C,YFL059W,YFL060C,YFR003C,YFR004W,YGL134W,YGL187C,YGR084C,YGR183C,YGR234W,YGR256W,YHR001W-A,YHR005C-A,YHR051W,YHR181W,YIL070C,YJL148W,YJL191W,YJL192C,YJR077C,YJR078W,YJR079W,YLL027W,YLR027C,YLR220W,YLR292C,YLR345W,YLR354C,YLR368W,YML119W,YML120C,YNL…
YER169W	YBL022C,YBL072C,YBR033W,YBR036C,YBR056W,YBR126C,YCL057W,YCL058C,YCL074W,YDL120W,YDL121C,YDL191W,YDR098C,YDR428C,YDR449C,YDR450W,YFR009W,YHR136C,YHR137W,YKR062W,YLR336C,YLR338W,YOL026C,YOL121C
YPL248C	YAL030W,YAL031C,YAL062W,YBL059W,YBL109W,YBL111C,YBL112C,YBL113C,YBR018C,YBR019C,YBR020W,YBR057C,YBR086C,YBR087W,YBR102C,YBR103W,YBR166C,YCR105W,YDL206W,YDL237W,YDL238C,YDR008C,YDR009W,YDR212W,YDR245W,YDR252W,YDR415C,YDR416W,YDR520C,YDR543C,YDR544C,YDR545W,YER189W,YER190W,YFR057W,YGL134W,YGR073C,YGR075C,YGR166W,YGR296W,YHR091C,YIL085C,YIL086C,YIL087C,YJR044C,YLL065W,YLR081W,YLR082C,YLR397C,YLR442C…
YHR084W	YAL002W,YAL028W,YAL029C,YAR014C,YAR015W,YAR027W,YBL004W,YBL016W,YBL017C,YBR011C,YBR083W,YCL027W,YCL055W,YCL056C,YCR017C,YCR019W,YCR026C,YCR027C,YCR089W,YDL013W,YDL127W,YDL128W,YDR042C,YDR085C,YDR169C,YDR210W,YDR240C,YDR281C,YDR309C,YDR317W,YDR417C,YDR419W,YDR461W,YER160C,YFL026W,YFL027C,YFL039C,YFL049W,YFL050C,YFR023W,YGL032C,YGL050W,YGL062W,YGL067W,YGL069C,YGR013W,YGR014W,YGR163W,YGR164W,YGR189C…
YLR013W	YBL107C,YBL108W,YBL109W,YBL111C,YBL112C,YBL113C,YBR057C,YBR084C-A,YBR085W,YBR181C,YBR190W,YBR191W,YCL065W,YCL066W,YCL067C,YCL068C,YCL074W,YCR038C,YCR039C,YCR040W,YCR041W,YCR096C,YCR105W,YDL075W,YDL076C,YDL082W,YDL083C,YDL114W,YDL115C,YDL133W,YDL191W,YDL224C,YDR022C,YDR418W,YDR449C,YDR450W,YDR470C,YDR471W,YDR542W,YDR543C,YDR544C,YDR545W,YEL054C,YEL074W,YEL075C,YEL076C,YEL076C-A,YER056C-A,YER074W,Y…
YMR021C	YAL022C,YAR009C,YAR068W,YAR069C,YBL018C,YBL046W,YBL047C,YBL048W,YBL049W,YBL074C,YBL101W-B,YBR156C,YBR158W,YBR297W,YCL031C,YCR025C,YDL024C,YDL030W,YDL040C,YDL045W-A,YDL128W,YDL184C,YDR058C,YDR355C,YDR506C,YEL032W,YER001W,YER007C-A,YER145C,YER146W,YFR016C,YGL115W,YGL135W,YGL136C,YGL172W,YGL173C,YGL195W,YGL234W,YGL236C,YGR124W,YGR136W,YGR137W,YGR255C,YGR256W,YHL034C,YHR135C,YHR193C,YHR194W,YIL015C-A…
YDR463W	YAR002W,YBR025C,YBR099C,YCL024W,YCL025C,YCL065W,YCL066W,YCL067C,YDL041W,YDL043C,YDL146W,YDL152W,YDR046C,YDR047W,YDR048C,YDR179C,YDR179W-A,YDR494W,YDR508C,YDR510W,YDR512C,YEL003W,YER007C-A,YGR040W,YGR055W,YGR225W,YGR256W,YHR011W,YHR181W,YJL007C,YJR011C,YKL139W,YKL169C,YLR094C,YLR105C,YLR345W,YMR193W,YMR258C,YNL260C,YNR050C,YOL023W,YOL125W,YOL126C,YOR058C,YOR273C,YOR274W,YPL251W,YPL253C,YPL265W
YGL162W	YAL053W,YAL054C,YAL063C,YAL064W,YAR050W,YAR060C,YAR061W,YBL029W,YBL041W,YBL042C,YBL043W,YBL044W,YBL045C,YBL054W,YBL055C,YBR069C,YBR158W,YBR298C,YBR299W,YCR024C,YCR096C,YDL047W,YDL214C,YDL245C,YDL246C,YDR042C,YDR077W,YDR084C,YDR133C,YDR134C,YDR194C,YDR195W,YDR220C,YDR222W,YDR343C,YDR441C,YDR442W,YEL040W,YEL069C,YER013W,YER015W,YER044C,YER045C,YER145C,YER146W,YGL001C,YGL055W,YGL056C,YGL145W,YGL146C…
YKL112W	YAL016W,YAL023C,YAL041W,YAL042W,YAL043C,YAL043C-A,YAL053W,YAL054C,YBL007C,YBL032W,YBL033C,YBL038W,YBL039C,YBL041W,YBL042C,YBL056W,YBL057C,YBL079W,YBL080C,YBR011C,YBR029C,YBR030W,YBR077C,YBR078W,YBR080C,YBR101C,YBR109C,YBR110W,YBR122C,YBR124W,YBR129C,YBR146W,YBR198C,YBR199W,YBR211C,YBR212W,YBR222C,YBR224W,YBR225W,YBR283C,YBR284W,YBR286W,YBR290W,YBR293W,YCL001W,YCL004W,YCL005W,YCL011C,YCL016C,YCL01…
YHL020C	YAR009C,YAR050W,YBR029C,YBR030W,YDR146C,YDR147W,YDR194C,YDR195W,YDR497C,YFR029W,YFR036W,YGR256W,YHR005C-A,YIL102C,YJL148W,YJL152W,YJL153C,YJL191W,YJL192C,YJR100C,YKL182W,YLL004W,YLL005C,YLR011W,YNL129W,YNL130C,YOR236W,YPL198W,YPL231W
YKL062W	YAL003W,YAL005C,YBL027W,YBL028C,YBL069W,YBL071C,YBL087C,YBL108W,YBR057C,YBR072W,YBR073W,YBR074W,YBR086C,YBR087W,YBR089W,YDR010C,YDR011W,YDR072C,YDR073W,YDR075W,YDR085C,YDR117C,YDR118W,YDR169C,YDR227W,YDR228C,YDR229W,YDR372C,YDR373W,YDR543C,YDR544C,YDR545W,YEL021W,YEL051W,YEL073C,YEL076W-C,YEL077C,YER007C-A,YER022W,YER103W,YER164W,YER166W,YER189W,YER190W,YFL063W,YFL064C,YFL065C,YFR001W,YFR031C-A,Y…
YFR034C	YAR014C,YAR015W,YAR019C,YBR065C,YBR152W,YBR193C,YBR194W,YCL034W,YCL035C,YCL063W,YCL064C,YCR066W,YDL004W,YDL005C,YDL013W,YDL179W,YDR070C,YDR164C,YDR165W,YDR281C,YDR283C,YDR294C,YDR411C,YDR412W,YDR440W,YDR534C,YEL001C,YEL026W,YER033C,YER034W,YER061C,YER078C,YER079W,YER085C,YER086W,YER129W,YER163C,YFL009W,YFL010C,YFL010W-A,YFR026C,YFR044C,YFR045W,YGL058W,YGL079W,YGL099W,YGL130W,YGL131C,YGL133W,YGL13…
YIL101C	YAL009W,YAL010C,YAL011W,YAR010C,YBL027W,YBL028C,YBR127C,YDL215C,YDR019C,YDR451C,YDR452W,YFR016C,YHR051W,YHR193C,YHR194W,YIL018W,YIR017C,YIR018W,YJL045W,YJL112W,YLL037W,YLL039C,YLR143W,YMR183C,YMR184W
YDR123C	YAL048C,YAL053W,YAL054C,YBL106C,YBR029C,YBR030W,YBR032W,YBR050C,YBR083W,YCR057C,YCR092C,YCR093W,YCR098C,YDL049C,YDL080C,YDR050C,YDR072C,YDR073W,YDR123C,YDR124W,YDR129C,YDR146C,YDR147W,YDR169C,YDR274C,YDR275W,YDR278C,YDR289C,YDR312W,YDR345C,YDR428C,YDR497C,YDR521W,YER033C,YER034W,YER043C,YER091C,YER092W,YGR050C,YGR157W,YGR238C,YGR253C,YHL020C,YHR082C,YHR083W,YJL048C,YJL117W,YJL119C,YJL140W,YJL141C…
YGL035C	YBL029W,YBL043W,YBR120C,YBR277C,YBR279W,YBR280C,YCR073C,YCR082W,YDL089W,YDL090C,YDL149W,YDL151C,YDL154W,YDL189W,YDL190C,YDL246C,YDR028C,YDR029W,YDR040C,YDR041W,YDR441C,YDR442W,YDR535C,YDR536W,YEL069C,YEL070W,YFR023W,YGL050W,YGL121C,YGL170C,YGL171W,YGR083C,YGR165W,YGR241C,YGR243W,YHR062C,YIL099W,YIL170W,YIL171W,YIL172C,YJL023C,YJL216C,YJL219W,YJL221C,YJR054W,YJR056C,YJR135C,YJR159W,YKL132C,YKL208W…
YPR199C	YAL017W,YAL018C,YBR040W,YBR057C,YCL065W,YCL066W,YCL067C,YCR024C,YCR039C,YCR040W,YCR041W,YCR096C,YDL068W,YDL071C,YDR042C,YDR052C,YDR084C,YDR101C,YDR210W,YDR308C,YDR317W,YDR463W,YEL001C,YER007C-A,YER041W,YER078C,YER079W,YER138C,YFR001W,YGR024C,YGR188C,YGR190C,YHR087W,YHR138C,YHR195W,YJL148W,YJR044C,YKL057C,YKL118W,YLL016W,YLR022C,YLR023C,YLR397C,YLR439W,YML124C,YML125C,YMR014W,YMR087W,YMR132C,YMR13…
YOR140W	YAR023C,YBL018C,YBR062C,YBR064W,YBR234C,YBR235W,YCL002C,YCL006C,YCL007C,YCL008C,YCL009C,YCL010C,YCR002C,YCR004C,YCR005C,YCR006C,YCR008W,YCR012W,YCR083W,YDL037C,YDL195W,YDR141C,YDR279W,YDR441C,YDR442W,YFR054C,YGL205W,YGL206C,YGR126W,YGR157W,YGR229C,YGR230W,YGR246C,YGR247W,YGR289C,YJR041C,YJR042W,YLR353W,YMR221C,YNR065C,YNR066C,YOR106W,YPR135W
YPL089C	YBL001C,YBR057C,YBR156C,YBR158W,YBR159W,YCL019W,YCL020W,YCL022C,YCL023C,YCR019W,YCR024C,YDL037C,YDL044C,YDL245C,YDL246C,YDL247W,YDR042C,YDR054C,YDR055W,YDR072C,YDR073W,YDR077W,YDR085C,YDR279W,YDR283C,YDR309C,YDR372C,YDR373W,YDR417C,YDR419W,YDR420W,YDR524C,YDR525W,YDR526C,YEL001C,YEL040W,YEL050C,YEL070W,YER001W,YER111C,YER112W,YER130C,YER131W,YER138C,YFR001W,YGL009C,YGL158W,YGL195W,YGL259W,YGR107W…
YGL131C	YAL038W,YAL039C,YAL053W,YAL054C,YAR050W,YBL073W,YBL074C,YBL075C,YBL095W,YBR138C,YBR139W,YBR143C,YCR090C,YCR091W,YDR008C,YDR009W,YDR046C,YDR047W,YDR366C,YDR368W,YDR543C,YER189W,YER190W,YGR110W,YHR009C,YHR010W,YHR138C,YHR160C,YHR175W,YHR214C-B,YHR215W,YHR216W,YHR218W,YHR219W,YIL102C,YIL155C,YIL159W,YIL160C,YJL092W,YJL093C,YJL148W,YJL184W,YJL185C,YJR130C,YJR131W,YJR153W,YKL171W,YLL004W,YLL005C,YLR14…
YKL222C	YBR258C,YBR259W,YCR082W,YDL038C,YDL039C,YDL089W,YDL090C,YDL137W,YGL155W,YGR182C,YHL002W,YHL003C,YHR104W,YIL124W,YJR093C,YJR133W,YJR140C,YJR141W,YKL201C,YKL221W,YKL222C,YLL028W,YLR293C,YLR319C,YLR320W,YMR268C,YMR269W,YNL025C,YNL212W,YNL213C,YNL249C,YOL137W,YOL138C,YOR249C,YPL180W,YPL182C
YIL131C	YAR014C,YAR015W,YAR070C,YAR071W,YBL056W,YBL057C,YBL081W,YBL082C,YBL083C,YBL097W,YBR009C,YBR010W,YBR029C,YBR030W,YBR070C,YBR071W,YBR077C,YBR078W,YBR104W,YBR109C,YBR110W,YBR138C,YBR139W,YBR158W,YBR163W,YCL027W,YCL063W,YCL064C,YCR025C,YCR075C,YCR077C,YCR079W,YCR089W,YCR092C,YCR093W,YDL017W,YDL018C,YDL049C,YDL084W,YDL230W,YDL231C,YDL240W,YDR003W,YDR027C,YDR084C,YDR085C,YDR107C,YDR108W,YDR113C,YDR115W…
YDL056W	YAL002W,YAL062W,YAR007C,YAR008W,YBL002W,YBL003C,YBL023C,YBR050C,YBR070C,YBR071W,YBR077C,YBR078W,YBR162C,YBR162W-A,YBR190W,YBR191W,YCL061C,YCR063W,YCR064C,YCR065W,YCR066W,YDL003W,YDL017W,YDL018C,YDL101C,YDL105W,YDL106C,YDL227C,YDR042C,YDR097C,YDR113C,YDR115W,YDR228C,YDR229W,YDR263C,YDR279W,YDR309C,YDR324C,YDR325W,YDR451C,YDR452W,YDR500C,YDR501W,YDR507C,YDR509W,YDR524C,YDR525W,YDR526C,YDR528W,YEL06…
YDR310C	YAL023C,YAL037W,YAR042W,YBR017C,YBR041W,YBR076W,YBR084W,YBR148W,YBR179C,YBR180W,YCL048W,YCL049C,YDL068W,YDL071C,YDL186W,YDL188C,YDL228C,YDR042C,YDR048C,YDR098C,YDR281C,YDR310C,YDR311W,YDR322W,YDR383C,YDR402C,YDR403W,YDR522C,YDR523C,YDR533C,YEL058W,YEL059C-A,YER105C,YER106W,YER187W,YFL010W-A,YFL040W,YFR012W,YFR023W,YFR032C,YGL137W,YGL138C,YGL170C,YGR055W,YGR059W,YGR256W,YGR258C,YGR260W,YHR124W,YHR…
YDL106C	YBL004W,YBL048W,YBL049W,YBR044C,YBR081C,YBR161W,YBR190W,YBR191W,YBR238C,YCL030C,YCR024C-A,YCR026C,YDL017W,YDL018C,YDL032W,YDL035C,YDL056W,YDL058W,YDL059C,YDL189W,YDL190C,YDL215C,YDL225W,YDL226C,YDR023W,YDR050C,YDR109C,YDR110W,YDR116C,YDR223W,YDR224C,YDR225W,YDR227W,YDR278C,YDR306C,YDR307W,YDR308C,YDR507C,YDR509W,YEL001C,YEL027W,YEL032W,YER099C,YER100W,YFR013W,YGL187C,YGR033C,YGR034W,YGR106C,YGR15…
YPL139C	NA
YOR337W	NA
A1	YBL018C,YBR098W,YBR100W,YBR102C,YBR103W,YBR281C,YBR282W,YCR083W,YDL192W,YDR066C,YDR177W,YDR235W,YDR365C,YDR367W,YDR372C,YDR373W,YDR473C,YEL002C,YEL018W,YEL019C,YEL055C,YER007W,YER008C,YER009W,YER041W,YER135C,YER183C,YFL029C,YGL170C,YGL233W,YGR024C,YGR128C,YGR129W,YGR151C,YGR152C,YGR153W,YGR166W,YGR167W,YHL002W,YHL003C,YHR005C,YHR074W,YHR109W,YHR118C,YHR119W,YHR120W,YIL048W,YJL155C,YKL078W,YKR010C…
A2	NA
YOL108C	YAL053W,YAL054C,YBL106C,YBR029C,YBR030W,YBR066C,YBR083W,YBR120C,YBR121C,YBR144C,YBR145W,YBR158W,YBR238C,YCR034W,YCR057C,YCR064C,YCR065W,YCR098C,YDL049C,YDL080C,YDL124W,YDL125C,YDL136W,YDL141W,YDL142C,YDR050C,YDR072C,YDR073W,YDR085C,YDR129C,YDR146C,YDR147W,YDR169C,YDR274C,YDR275W,YDR278C,YDR297W,YDR312W,YDR343C,YDR345C,YDR384C,YDR385W,YDR438W,YDR451C,YDR452W,YDR497C,YDR498C,YDR499W,YDR508C,YDR510W…
YML081W	YCR019W,YCR024C-A,YDR040C,YDR041W,YDR042C,YDR194C,YDR195W,YDR278C,YDR472W,YEL007W,YEL033W,YEL034W,YEL035C,YER002W,YER007C-A,YGL001C,YGR060W,YHL009C,YHR144C,YIL015C-A,YJL148W,YJL191W,YJL192C,YJL200C,YKL096W-A,YKL097C,YKR040C,YKR042W,YLL004W,YLL005C,YLR011W,YLR046C,YLR112W,YLR334C,YLR367W,YMR014W,YMR186W,YMR193W,YNL030W,YNL031C,YNL066W,YNR050C,YOR153W,YOR236W,YPL062W
YER088C	YDL146W,YER044C-A,YFR007W,YMR056C
YLR375W	NA
YPL177C	YAL064W,YBL029W,YBL043W,YBL074C,YBR291C,YBR300C,YCR024C-A,YDL027C,YDL037C,YDL129W,YDL130W,YDL245C,YDL246C,YDR042C,YDR064W,YDR077W,YDR098C,YDR143C,YDR259C,YDR343C,YDR441C,YDR442W,YEL040W,YEL047C,YEL069C,YEL070W,YER158C,YFL003C,YFR005C,YFR006W,YGL001C,YGL077C,YGL101W,YGL102C,YGL135W,YGL136C,YGR024C,YGR027C,YGR108W,YGR249W,YHL034C,YHR033W,YIL056W,YIL099W,YIL102C,YIL119C,YIL170W,YIL171W,YIL172C,YIR02…
YMR168C	NA
YJR127C	NA
YBR150C	YBR009C,YBR010W,YBR109C,YBR110W,YCR028C,YDR278C,YDR279W,YDR370C,YDR371W,YER044C,YGR106C,YHL012W,YHL013C,YKL062W,YKL072W,YLR011W,YML005W,YPR142C
YJL089W	YAL009W,YAL010C,YAL021C,YBR061C,YCR019W,YCR083W,YDL091C,YDL176W,YDL177C,YDR016C,YDR086C,YDR131C,YDR184C,YDR257C,YDR282C,YDR317W,YDR326C,YDR327W,YDR369C,YDR370C,YDR371W,YDR372C,YDR373W,YDR454C,YDR456W,YDR522C,YDR523C,YEL030W,YEL048C,YER023W,YFR002W,YGL001C,YGL002W,YGL003C,YGL185C,YGL192W,YGL194C,YGL230C,YGR071C,YGR072W,YGR089W,YGR104C,YGR105W,YGR188C,YHL042W,YHR155W,YIL110W,YJL111W,YJR098C,YJR099W…
YIL130W	NA
YDR421W	YBR012W-A,YBR012W-B,YBR099C,YBR152W,YBR160W,YCL065W,YCL066W,YCL067C,YCL074W,YCR019W,YCR039C,YCR040W,YCR041W,YDL091C,YDR048C,YDR183W,YDR184C,YDR290W,YDR291W,YDR370C,YDR371W,YDR375C,YDR376W,YDR377W,YDR378C,YDR379W,YDR380W,YDR381W,YDR382W,YDR421W,YDR468C,YDR469W,YDR523C,YER061C,YFL059W,YFL060C,YGR053C,YGR054W,YGR166W,YGR244C,YHR132C,YHR133C,YHR134W,YHR135C,YHR136C,YHR137W,YHR138C,YHR139C,YHR139C-A,Y…
YJL110C	YBR232C,YCL074W,YCR082W,YCR091W,YCR105W,YDL077C,YDR080W,YDR117C,YDR118W,YDR282C,YDR355C,YDR494W,YEL031W,YER002W,YER047C,YFR026C,YGL001C,YGL156W,YGL171W,YGR089W,YGR218W,YHL048W,YHR074W,YHR118C,YHR119W,YHR120W,YJL203W,YJL204C,YJR125C,YKL136W,YKL143W,YKL144C,YKL204W,YKR022C,YKR023W,YKR105C,YKR106W,YLL047W,YLL048C,YLR083C,YLR127C,YLR128W,YLR265C,YLR339C,YLR341W,YLR456W,YMR268C,YMR269W,YMR287C,YMR288W…
YNL199C	YAL022C,YBL001C,YBR012W-A,YBR012W-B,YBR159W,YBR196C,YCR024C,YDL122W,YDR003W,YDR042C,YDR048C,YDR050C,YDR098C,YDR179C,YDR179W-A,YDR240C,YDR279W,YDR526C,YEL047C,YEL055C,YER007C-A,YER013W,YER177W,YER179W,YGL134W,YGL202W,YGR084C,YGR085C,YGR156W,YGR190C,YGR192C,YGR212W,YGR263C,YGR265W,YHR182W,YIL014W,YJL003W,YJL004C,YJL049W,YJL148W,YJL203W,YJL204C,YJR009C,YJR044C,YJR100C,YJR137C,YJR138W,YKL043W,YKL060C…
YER040W	YAL017W,YAL018C,YBL012C,YCL065W,YCL066W,YCL067C,YCR028C,YCR039C,YCR040W,YCR041W,YCR105W,YDL091C,YDL152W,YDL170W,YDL171C,YDL236W,YDR003W,YDR030C,YDR031W,YDR185C,YDR294C,YDR361C,YDR372C,YDR373W,YDR498C,YDR499W,YDR523C,YDR543C,YEL004W,YEL005C,YEL008W,YEL009C,YER007C-A,YER133W,YFR007W,YFR023W,YGR024C,YGR191W,YHR038W,YHR171W,YHR193C,YHR194W,YJL023C,YJL148W,YJR007W,YJR100C,YKL072W,YLR166C,YLR167W,YLR46…
YMR037C	YBL037W,YBR059C,YDL008W,YDL009C,YDL011C,YDR071C,YDR080W,YDR177W,YEL076W-C,YEL077C,YER087C-A,YFR001W,YFR023W,YGL100W,YGL204C,YGL248W,YGR027C,YGR066C,YHR034C,YHR035W,YIL050W,YIL051C,YIL173W,YIL176C,YLR345W,YML022W,YML023C,YNL025C,YNL335W,YNL336W,YOL089C,YOR148C,YOR236W,YOR238W,YOR241W,YOR242C,YPL195W,YPL198W,YPL200W,YPL201C
YBR267W	NA
YNL027W	NA
YPL202C	YBL009W,YBL010C,YBL109W,YBL111C,YBL112C,YBL113C,YBR057C,YBR077C,YBR078W,YBR080C,YBR102C,YBR103W,YBR216C,YBR217W,YCR019W,YCR096C,YCR105W,YCR107W,YDL045W-A,YDL089W,YDL090C,YDL114W,YDL115C,YDL154W,YDL184C,YDR179C,YDR179W-A,YDR282C,YDR473C,YDR534C,YDR543C,YEL074W,YEL075C,YEL076C,YEL076C-A,YFR041C,YFR042W,YGL227W,YGL259W,YGR116W,YHL010C,YHL011C,YHL042W,YHL049C,YHR005C,YHR012W,YHR085W,YHR090C,YHR091C,Y…
YBR033W	YBL068W,YBL070C,YBR109C,YBR110W,YBR185C,YBR186W,YCL002C,YCL006C,YCL007C,YCL008C,YCL009C,YCL010C,YCR002C,YCR004C,YCR005C,YCR006C,YCR008W,YCR012W,YCR023C,YDL044C,YDL092W,YDL094C,YDL108W,YDL109C,YDR056C,YDR057W,YEL002C,YEL015W,YEL016C,YER060W,YER183C,YFR023W,YGL133W,YGR066C,YGR100W,YJL037W,YJL038C,YJR012C,YJR013W,YJR041C,YJR042W,YJR098C,YJR099W,YJR132W,YJR154W,YKL026C,YKL061W,YKL072W,YKL128C,YKL167C…
YPL038W	YAL012W,YAR009C,YBR012W-A,YBR012W-B,YBR048W,YDL058W,YDL059C,YDL060W,YDL061C,YDL134C,YDR042C,YDR048C,YDR063W,YDR064W,YDR065W,YDR098C,YDR500C,YDR501W,YDR522C,YEL072W,YER092W,YGL030W,YGL031C,YGL134W,YGL184C,YGR084C,YGR204W,YGR221C,YHR028C,YHR193C,YHR194W,YJL060W,YJL148W,YJL191W,YJL192C,YJL210W,YJL212C,YJR100C,YJR137C,YJR138W,YLL061W,YLL062C,YLR027C,YLR043C,YLR074C,YLR075W,YLR105C,YLR166C,YLR167W,YLR…
YLR176C	YAL001C,YAL058W,YBR042C,YBR128C,YCL002C,YCL006C,YCL007C,YCL008C,YCL009C,YCL010C,YCR002C,YCR004C,YCR005C,YCR006C,YCR008W,YCR012W,YDL101C,YDL129W,YDL229W,YDR022C,YDR067C,YDR068W,YDR086C,YDR098C,YDR101C,YDR186C,YDR188W,YDR292C,YDR372C,YDR373W,YDR410C,YDR429C,YDR431W,YDR472W,YDR496C,YDR506C,YDR537C,YDR539W,YER022W,YER181C,YGL116W,YGR059W,YGR180C,YGR222W,YGR255C,YGR256W,YGR263C,YGR265W,YGR277C,YGR278W…
YJL056C	YAL001C,YBL109W,YBL111C,YBL112C,YBL113C,YBR048W,YBR254C,YBR255W,YCL065W,YCL066W,YCL067C,YCL068C,YCL074W,YCR039C,YCR040W,YCR041W,YCR105W,YDL044C,YDR042C,YDR064W,YDR065W,YDR066C,YDR098C,YDR526C,YDR543C,YEL012W,YER065C,YFL062W,YGL022W,YGL023C,YGL134W,YGL255W,YGR024C,YGR084C,YGR222W,YGR296W,YHR091C,YHR145C,YHR193C,YHR194W,YIL070C,YIL133C,YJL015C,YJL055W,YJL056C,YJL188C,YJL191W,YJL192C,YKL072W,YKL175W…
YBR049C	YAL030W,YAL031C,YBL013W,YBL014C,YBL036C,YBL058W,YBR163W,YBR164C,YBR165W,YBR179C,YBR180W,YBR222C,YBR224W,YBR225W,YBR236C,YBR237W,YCR032W,YCR094W,YDL007W,YDL045W-A,YDL137W,YDL140C,YDL186W,YDL188C,YDL212W,YDL213C,YDL225W,YDL226C,YDL232W,YDR154C,YDR155C,YDR156W,YDR157W,YDR158W,YDR219C,YDR221W,YDR257C,YDR282C,YDR313C,YDR323C,YDR370C,YDR371W,YDR372C,YDR373W,YDR465C,YDR466W,YDR498C,YDR499W,YEL004W,YEL00…
YBL005W	YAR050W,YBL005W,YBL006C,YBL059W,YBR080C,YBR127C,YBR214W,YCR020C-A,YCR032W,YDL027C,YDL091C,YDR048C,YDR091C,YDR092W,YDR142C,YDR289C,YDR319C,YDR415C,YDR416W,YDR446W,YDR468C,YDR469W,YGL004C,YGL059W,YGL066W,YGL113W,YGR110W,YGR166W,YGR218W,YHR064C,YIL068C,YJL095W,YJR007W,YJR054W,YJR069C,YJR071W,YJR096W,YJR132W,YKL077W,YKL169C,YKR105C,YKR106W,YLR239C,YLR240W,YLR343W,YLR456W,YML093W,YML096W,YML097C,YMR09…
YMR016C	YAL064W,YBL029W,YBR280C,YCR098C,YDL245C,YDL246C,YDR077W,YDR098C,YDR259C,YDR441C,YDR442W,YEL040W,YEL069C,YEL070W,YER033C,YER034W,YER045C,YFL026W,YFL027C,YGL158W,YGR084C,YGR249W,YGR282C,YHR005C,YHR094C,YHR095W,YHR118C,YHR119W,YIL099W,YIL118W,YIL119C,YIL170W,YIL171W,YIL172C,YIR020C,YJL216C,YJL219W,YJL221C,YJR158W,YJR159W,YKL007W,YKL008C,YKL044W,YKL110C,YLR043C,YMR119W,YMR319C,YNL217W,YOL156W,YOL157C…
YNL139C	NA
YDL002C	NA
