# Supplementary material for: Improved recovery of cell-cycle gene expression in Saccharomyces cerevisiae from regulatory interactions in multiple omics data
Source: BMC Genomics. 2020 Feb 13;21:159. doi: 10.1186/s12864-020-6554-8 (PMC7020519; doi:10.1186/s12864-020-6554-8)
Supplement: Supplementary file 9 — Additional file 9: File S2. Lists of TF-target interactions in Deletion data. [file 12864_2020_6554_MOESM9_ESM.txt]

TF	Targets
YLR228C	YAL026C,YAL058C-A,YAL059W,YAR031W,YAR047C,YBR024W,YBR089W,YBR151W,YBR178W,YBR185C,YBR296C,YCR006C,YDL087C,YDR098C,YDR121W,YDR182W,YDR188W,YDR213W,YDR267C,YDR432W,YEL023C,YER044C,YER091C,YER100W,YFR048W,YGL012W,YGL255W,YGR024C,YGR085C,YGR267C,YHR046C,YHR107C,YIL096C,YIL111W,YIL172C,YIR030C,YIR037W,YJL222W,YJR101W,YKL055C,YKR038C,YLL059C,YLR056W,YLR100W,YLR101C,YLR164W,YLR165C,YLR228C,YML014W,YMR03…
YOR372C	NA
YML007W	YBR085W,YBR244W,YCR107W,YDR135C,YDR297W,YDR353W,YDR481C,YER039C,YER044C,YER067W,YFL068W,YGL255W,YGR019W,YGR209C,YGR294W,YGR296W,YHR046C,YHR135C,YHR219W,YJL026W,YJL101C,YJR104C,YJR162C,YKL008C,YKL010C,YKL096W,YKL120W,YLR099C,YLR108C,YLR109W,YLR155C,YLR157C,YLR160C,YLR178C,YML028W,YMR023C,YMR034C,YMR038C,YMR105C,YMR173W,YNL111C,YNL134C,YNL339C,YNR066C,YNR076W,YOL067C,YOL119C,YOL150C,YOL151W,YOR225W…
YGL209W	YBR111C,YBR114W,YBR296C,YDL135C,YDR071C,YEL012W,YER100W,YER123W,YHR006W,YHR101C,YHR197W,YIR041W,YLR101C,YLR294C,YMR011W,YMR027W,YMR072W,YMR110C,YMR254C,YNL040W,YNL306W,YNL312W,YOL053W,YOR298W,YOR357C,YPL016W
YMR042W	YBR054W,YBR230C,YCR021C,YCR031C,YDL048C,YDL067C,YDL072C,YDL183C,YDR055W,YDR161W,YDR222W,YDR276C,YDR279W,YDR346C,YEL017C-A,YEL037C,YEL076C,YER038C,YER057C,YER067W,YER069W,YER150W,YFR006W,YGL071W,YGL090W,YGR008C,YGR064W,YGR138C,YGR139W,YGR173W,YGR183C,YGR211W,YGR248W,YGR250C,YHR001W-A,YHR135C,YHR137W,YHR219W,YIL059C,YIL087C,YIR035C,YJL076W,YJL088W,YJL166W,YJR046W,YJR048W,YJR085C,YJR148W,YKL120W,YLL…
YML065W	NA
YNL167C	YAL053W,YAR015W,YAR018C,YBL058W,YBL071C,YBR054W,YBR067C,YBR089W,YBR129C,YBR135W,YBR157C,YBR161W,YBR244W,YBR264C,YBR265W,YBR288C,YCL027W,YCL047C,YDL022W,YDL023C,YDL201W,YDR019C,YDR077W,YDR122W,YDR279W,YDR309C,YDR347W,YDR368W,YEL037C,YER029C,YER064C,YFL048C,YFR006W,YFR025C,YGL032C,YGL112C,YGR012W,YGR052W,YGR108W,YGR139W,YGR144W,YGR219W,YGR220C,YGR243W,YGR253C,YHR018C,YHR033W,YHR049W,YHR094C,YHR096C…
YHR124W	YAL014C,YAR010C,YBR067C,YBR068C,YBR143C,YBR158W,YBR187W,YBR189W,YCL033C,YCR107W,YDL004W,YDL032W,YDL079C,YDL158C,YDL237W,YDR004W,YDR022C,YDR035W,YDR039C,YDR186C,YDR212W,YDR233C,YDR274C,YDR280W,YDR331W,YDR341C,YDR345C,YDR537C,YEL062W,YER029C,YER145C,YER187W,YFL045C,YFR051C,YGL039W,YGL055W,YGL135W,YGL235W,YGR103W,YGR124W,YGR151C,YGR159C,YGR160W,YGR176W,YGR214W,YGR286C,YGR291C,YHL026C,YHR044C,YHR051W…
YKL032C	YAL003W,YAL007C,YAL062W,YAR009C,YAR010C,YAR053W,YAR071W,YBL005W-A,YBL030C,YBL042C,YBL101W-A,YBR012C,YBR012W-A,YBR012W-B,YBR066C,YBR129C,YBR132C,YBR139W,YBR169C,YBR217W,YBR230C,YBR241C,YBR244W,YBR265W,YBR296C,YCL020W,YCL025C,YCL038C,YCL040W,YCR061W,YDL014W,YDL021W,YDL037C,YDL038C,YDR209C,YDR210W,YDR222W,YDR239C,YDR241W,YDR281C,YDR340W,YDR345C,YDR366C,YDR380W,YDR481C,YDR544C,YEL017W,YEL024W,YEL056W…
YOL028C	YAL012W,YAL013W,YAL033W,YAL069W,YAR068W,YBL003C,YBL018C,YBL026W,YBL062W,YBR009C,YBR031W,YBR053C,YBR067C,YBR091C,YBR145W,YBR196C,YBR256C,YBR283C,YCL018W,YCL066W,YCR012W,YCR013C,YCR040W,YDL061C,YDL121C,YDL136W,YDL184C,YDL191W,YDR063W,YDR077W,YDR160W,YDR281C,YDR378C,YDR432W,YDR447C,YDR454C,YDR461W,YDR471W,YDR539W,YER019C-A,YER043C,YER097W,YER117W,YER154W,YFL026W,YFL037W,YFR007W,YFR018C,YGL009C,YGL03…
YCR018C	NA
YOR172W	NA
YNL103W	NA
YDR213W	YBL018C,YBR093C,YDR213W,YDR314C,YER011W,YER077C,YFR006W,YGR176W,YGR177C,YHR189W,YKR055W,YLR099C,YLR100W,YLR101C,YLR366W,YML012W,YML097C,YMR134W,YMR220W,YNL300W,YOL053W,YOR010C,YOR306C
YHR206W	YAL012W,YBL098W,YBR011C,YBR098W,YBR244W,YCL009C,YCL018W,YCL066W,YCR013C,YCR040W,YCR041W,YDL131W,YDL182W,YDL184C,YDR151C,YDR220C,YDR297W,YDR353W,YDR379W,YDR453C,YDR461W,YDR502C,YDR519W,YER011W,YER152C,YER154W,YER155C,YFL026W,YFR005C,YFR006W,YGL009C,YGL032C,YGL038C,YGL089C,YGL105W,YGL250W,YGR086C,YGR185C,YGR279C,YHR141C,YHR143W-A,YHR179W,YHR208W,YHR209W,YIL015W,YIL061C,YIL082W-A,YIL153W,YJL079C,YJL…
YDR034C	NA
YMR280C	YCL018W,YCL066W,YCR040W,YDR461W,YER066W,YFL026W,YGL009C,YGL032C,YGL089C,YGL226W,YGR056W,YHR208W,YIL015W,YIL168W,YJR004C,YKL120W,YKL177W,YKL178C,YKL216W,YLR040C,YLR041W,YLR302C,YLR303W,YLR343W,YLR348C,YLR349W,YLR420W,YMR294W,YNL146W,YOL126C,YOL143C,YOR221C,YOR225W,YOR351C,YPL187W
YLL054C	NA
YDR303C	NA
YPR015C	NA
YCR096C	NA
YOR363C	YAL010C,YAL012W,YAL016W,YAL022C,YAL033W,YAL034C,YAL041W,YAL043C,YAL045C,YAL069W,YAR062W,YAR064W,YAR068W,YAR075W,YBL003C,YBL006C,YBL018C,YBL026W,YBL027W,YBL028C,YBL032W,YBL059W,YBL062W,YBL087C,YBL090W,YBL092W,YBL107C,YBR001C,YBR002C,YBR009C,YBR010W,YBR031W,YBR053C,YBR062C,YBR067C,YBR082C,YBR084C-A,YBR090C,YBR091C,YBR109C,YBR145W,YBR162W-A,YBR169C,YBR171W,YBR190W,YBR191W,YBR194W,YBR196C,YBR197C,YBR…
YMR070W	YAL060W,YAL068C,YAR071W,YAR075W,YBL051C,YBL093C,YBL099W,YBL100C,YBR012C,YBR085W,YBR092C,YBR157C,YBR177C,YBR196C,YBR210W,YBR290W,YBR293W,YBR301W,YCL017C,YCL027W,YCL055W,YCR048W,YCR050C,YCR104W,YDL131W,YDL241W,YDR044W,YDR077W,YDR196C,YDR268W,YDR281C,YDR297W,YDR481C,YEL038W,YEL059C-A,YEL065W,YEL068C,YER011W,YER044C,YER168C,YFL020C,YFR015C,YFR018C,YFR036W,YGL009C,YGL029W,YGL032C,YGL039W,YGL162W,YGL25…
YPR052C	NA
YLR131C	YAL012W,YAL022C,YAL043C-A,YBL026W,YBL032W,YBL062W,YBR009C,YBR011C,YBR029C,YBR031W,YBR067C,YBR090C,YBR091C,YBR092C,YBR118W,YBR145W,YBR158W,YBR209W,YBR220C,YBR249C,YBR265W,YBR283C,YCL009C,YCL012W,YCL018W,YCL066W,YCR024C,YCR034W,YCR040W,YCR088W,YDL061C,YDL075W,YDL081C,YDL121C,YDL131W,YDL182W,YDL184C,YDL191W,YDR012W,YDR086C,YDR090C,YDR224C,YDR338C,YDR390C,YDR461W,YDR481C,YDR502C,YEL038W,YER026C,YER05…
YGL071W	NA
YDL170W	YAR071W,YBL026W,YBL028C,YBR005W,YBR010W,YBR093C,YBR101C,YBR166C,YBR174C,YBR244W,YBR288C,YCR009C,YDL075W,YDL135C,YDL170W,YDL201W,YDL241W,YDR209C,YDR210W,YDR281C,YDR481C,YER035W,YER100W,YGL148W,YGL166W,YGR019W,YGR120C,YGR135W,YGR136W,YGR137W,YGR142W,YGR161C,YGR195W,YGR253C,YHR053C,YHR215W,YIL066C,YIL117C,YJL124C,YKL001C,YKL120W,YKL214C,YLR097C,YLR167W,YLR172C,YLR194C,YLR257W,YLR284C,YLR292C,YLR294C…
YKL020C	YBR067C,YBR101C,YBR244W,YDL025C,YDR209C,YDR210W,YDR274C,YDR275W,YGL039W,YGL255W,YIL042C,YIL124W,YIR033W,YJL038C,YJR116W,YJR151C,YKL001C,YKL020C,YKL043W,YKL114C,YKR024C,YMR246W,YMR300C,YNL065W,YNL310C,YNR047W,YNR071C,YOL032W,YOL101C,YOR027W,YOR074C,YOR340C,YOR357C,YOR367W,YOR377W,YPL012W,YPL021W,YPL126W
YER130C	YBR006W,YBR054W,YBR093C,YBR163W,YBR169C,YCL040W,YCL042W,YCR021C,YCR099C,YDL214C,YDL234C,YDR055W,YDR074W,YDR280W,YDR481C,YER029C,YER038C,YER053C,YER067W,YER150W,YER158C,YFR015C,YFR017C,YGL053W,YGL067W,YGR008C,YGR033C,YGR138C,YGR139W,YGR248W,YGR250C,YHR068W,YHR136C,YIL068C,YIR035C,YJL017W,YKL050C,YKL051W,YKR003W,YLL026W,YLR258W,YLR297W,YLR375W,YML100W,YMR023C,YMR034C,YMR084W,YMR103C,YMR104C,YMR105C…
YLR014C	YAR015W,YAR071W,YBL060W,YBR044C,YBR093C,YBR129C,YBR244W,YDR088C,YDR207C,YDR281C,YER029C,YFR041C,YGL153W,YGR012W,YGR089W,YGR132C,YGR137W,YGR278W,YHL014C,YHR135C,YHR146W,YHR200W,YHR215W,YIL130W,YJL123C,YKL001C,YKL030W,YKL142W,YKL170W,YKL206C,YKL216W,YKR080W,YLR014C,YLR079W,YLR099C,YLR119W,YLR257W,YLR420W,YML114C,YMR042W,YMR102C,YMR314W,YNL088W,YNL289W,YOL126C,YOL143C,YOL144W,YOR075W,YOR132W,YOR226C…
YOR028C	YAL012W,YAL022C,YAL033W,YAL034C,YAL065C,YAL069W,YAR062W,YAR068W,YBL018C,YBL026W,YBL028C,YBR009C,YBR067C,YBR090C,YBR091C,YBR162W-A,YBR169C,YBR171W,YBR196C,YBR210W,YBR224W,YBR244W,YBR256C,YBR262C,YBR268W,YBR283C,YCL007C,YCL018W,YCL065W,YCL066W,YCR013C,YCR040W,YDL016C,YDL061C,YDL064W,YDL075W,YDL081C,YDL136W,YDL184C,YDL191W,YDL211C,YDR056C,YDR077W,YDR086C,YDR096W,YDR187C,YDR224C,YDR253C,YDR281C,YDR37…
YKL043W	YAL012W,YAL014C,YAL022C,YAR031W,YBL032W,YBR067C,YCL018W,YCL066W,YCR040W,YCR079W,YDR104C,YDR193W,YDR221W,YDR360W,YDR461W,YEL038W,YER001W,YER011W,YER026C,YER073W,YER078C,YER083C,YER154W,YFL018C,YFL026W,YFR005C,YFR035C,YGL009C,YGL032C,YGL089C,YGR274C,YGR279C,YHL047C,YHR116W,YHR143W-A,YHR208W,YIL015W,YIL082W,YIL082W-A,YIR034C,YJL158C,YJR004C,YJR053W,YJR116W,YJR148W,YKL043W,YKL118W,YKL120W,YKL177W,YKL…
YCR106W	YAR018C,YBL083C,YBL085W,YBR001C,YBR029C,YBR054W,YBR264C,YCL040W,YCR015C,YCR021C,YCR041W,YCR043C,YCR106W,YCR107W,YDL048C,YDL076C,YDL127W,YDL150W,YDR003W,YDR005C,YDR055W,YDR065W,YDR074W,YDR155C,YDR177W,YDR190C,YDR216W,YDR222W,YDR279W,YDR369C,YDR371W,YDR401W,YDR403W,YDR433W,YDR435C,YDR523C,YER042W,YER064C,YER111C,YER139C,YER150W,YFR017C,YFR033C,YGL045W,YGL154C,YGL170C,YGL183C,YGL202W,YGL223C,YGL229C…
YDR259C	YBL097W,YBR093C,YBR144C,YDL233W,YDR061W,YDR281C,YDR485C,YER159C,YFL013W-A,YFL051C,YGL075C,YGL191W,YGR016W,YHR127W,YJR148W,YKL139W,YKR101W,YMR034C,YMR192W,YOR043W,YOR141C,YPL130W
YGL181W	YAL044C,YAL046C,YBL051C,YBL101W-A,YBL112C,YBR093C,YBR210W,YBR252W,YCL040W,YCR024C-A,YCR031C,YCR081W,YDL038C,YDL040C,YDL061C,YDL081C,YDL083C,YDL130W,YDL145C,YDR064W,YDR122W,YDR134C,YDR281C,YDR417C,YDR418W,YDR465C,YDR526C,YEL026W,YEL027W,YEL065W,YER044C,YER057C,YER072W,YER140W,YFL050C,YFL067W,YFL068W,YGL013C,YGL030W,YGL062W,YGL071W,YGL168W,YGL172W,YGL204C,YGL255W,YGR027C,YGR028W,YGR034W,YGR143W,YGR…
YDL048C	YBR054W,YCR021C,YDL072C,YDR055W,YDR222W,YDR340W,YER050C,YER064C,YGR138C,YGR139W,YGR250C,YHR068W,YHR135C,YHR145C,YHR192W,YIL060W,YIR035C,YJR148W,YKL051W,YLR121C,YLR297W,YLR374C,YLR375W,YLR414C,YML027W,YMR023C,YMR034C,YMR103C,YMR104C,YMR136W,YMR144W,YMR145C,YMR181C,YMR211W,YMR250W,YNL033W,YNL055C,YNL160W,YNL182C,YNR019W,YNR066C,YOL002C,YOL051W,YOL083W,YOR019W,YOR038C,YOR092W,YOR273C,YOR384W,YPL014W…
YGL013C	YAL044C,YBL052C,YBL053W,YBL057C,YBL104C,YBR157C,YBR223C,YCL010C,YCL030C,YCR022C,YCR100C,YDL094C,YDL101C,YDL119C,YDL132W,YDL133W,YDL137W,YDL154W,YDL181W,YDL190C,YDL191W,YDL223C,YDL224C,YDL246C,YDR133C,YDR259C,YDR391C,YDR423C,YDR448W,YEL006W,YEL023C,YEL065W,YER007C-A,YER007W,YER026C,YER049W,YER121W,YER134C,YER149C,YER151C,YER182W,YFR031C,YGL013C,YGL068W,YGL130W,YGL140C,YGL247W,YGR032W,YGR035C,YGR06…
YMR182C	YAR027W,YAR028W,YAR033W,YBR054W,YBR125C,YBR126C,YBR135W,YBR139W,YBR169C,YBR183W,YBR208C,YBR214W,YBR230C,YCL040W,YCL042W,YCR021C,YCR048W,YCR050C,YCR093W,YDL048C,YDL072C,YDL124W,YDL234C,YDR055W,YDR074W,YDR222W,YDR342C,YEL011W,YER038C,YER067W,YER150W,YER154W,YER158C,YER187W,YFL014W,YFR015C,YFR017C,YGL053W,YGR008C,YGR138C,YGR139W,YGR149W,YGR183C,YGR248W,YGR250C,YHL021C,YHR044C,YIL087C,YIR035C,YJL017W…
YDR026C	YBR296C,YCR031C,YDR102C,YDR281C,YGL255W,YJL209W,YJR148W,YKR023W,YLR345W,YMR034C,YNL039W,YNL051W,YNL143C,YNR001C,YOL002C,YOL095C,YOL101C,YOL119C,YOR027W,YPL016W,YPL075W,YPL240C,YPR044C
YIR013C	NA
YOR032C	YAL010C,YAL012W,YAL016W,YAL033W,YAL042W,YAL043C-A,YAL069W,YAR068W,YBL018C,YBL026W,YBL028C,YBL032W,YBL087C,YBR009C,YBR031W,YBR067C,YBR090C,YBR091C,YBR145W,YBR162W-A,YBR171W,YBR196C,YBR220C,YBR222C,YBR244W,YBR262C,YBR268W,YBR282W,YBR283C,YCL007C,YCL018W,YCL027W,YCL066W,YCR013C,YCR040W,YCR041W,YCR045C,YCR053W,YCR088W,YDL045W-A,YDL061C,YDL075W,YDL081C,YDL118W,YDL121C,YDL131W,YDL136W,YDL184C,YDL191W,Y…
YFL021W	YDL091C,YDL198C,YDR371W,YFL021W,YFL068W,YGL029W,YGR164W,YHR136C,YIL045W,YJL036W,YJR095W,YJR148W,YMR256C,YNL064C,YNL213C,YNL278W,YNR048W,YOL119C,YOR043W,YPL016W
YHR178W	YAL012W,YAL062W,YAR029W,YBL032W,YBR012C,YBR012W-B,YBR031W,YBR067C,YBR091C,YBR093C,YBR145W,YBR187W,YBR196C,YBR265W,YCL009C,YCL018W,YCL066W,YCR012W,YCR013C,YCR040W,YCR053W,YCR059C,YCR088W,YCR102C,YDL015C,YDL021W,YDL128W,YDL131W,YDL182W,YDL184C,YDL198C,YDR012W,YDR158W,YDR192C,YDR230W,YDR340W,YDR365C,YDR367W,YDR461W,YDR487C,YDR502C,YDR519W,YDR529C,YEL038W,YER001W,YER073W,YER154W,YER178W,YFL014W,YFL01…
YPR009W	YAL044C,YBL058W,YBR026C,YBR149W,YBR264C,YDL029W,YDL037C,YER064C,YFR006W,YFR041C,YGL255W,YGR012W,YGR139W,YGR220C,YGR253C,YHR137W,YHR146W,YHR215W,YIL124W,YJR112W,YKL085W,YKL096W,YKR093W,YLR049C,YLR069C,YLR079W,YLR099C,YLR183C,YLR294C,YLR297W,YML027W,YML121W,YMR034C,YMR263W,YMR314W,YNL007C,YNL065W,YNL098C,YNL100W,YNL180C,YNL289W,YNL290W,YNL300W,YNL310C,YNR035C,YNR060W,YOL038W,YOL101C,YOR043W,YOR065W…
YPL230W	NA
YPL049C	YAR064W,YAR068W,YAR071W,YBL003C,YBL042C,YBR009C,YBR010W,YBR082C,YBR083W,YBR087W,YBR090C,YBR093C,YBR129C,YBR132C,YCL027W,YCL055W,YCR099C,YDL075W,YDR209C,YDR225W,YDR339C,YDR461W,YDR481C,YDR486C,YDR524C,YDR530C,YER028C,YER029C,YFL026W,YFL027C,YGL032C,YGL106W,YGR019W,YGR024C,YGR040W,YGR085C,YGR137W,YGR195W,YGR234W,YHR005C,YHR018C,YHR201C,YHR214W,YHR214W-A,YHR215W,YIL015W,YIL044C,YIL076W,YJR060W,YJR15…
YPR065W	YAR028W,YAR031W,YBL113C,YBR067C,YBR085W,YBR244W,YBR291C,YCL051W,YCR077C,YDL034W,YDL053C,YDR038C,YDR039C,YDR040C,YDR044W,YDR116C,YDR222W,YDR297W,YDR371W,YEL047C,YEL065W,YER002W,YER011W,YER044C,YER145C,YFL068W,YFR006W,YGL001C,YGL053W,YGL164C,YGL177W,YGL197W,YGL255W,YGR018C,YGR049W,YGR050C,YGR060W,YGR175C,YGR180C,YGR213C,YHL050C,YHR048W,YHR136C,YHR137W,YHR179W,YHR219W,YIL011W,YIL066C,YIL111W,YJL026W…
YJR060W	YAL034C,YAR015W,YAR018C,YAR027W,YAR071W,YBL018C,YBL058W,YBL070C,YBL077W,YBR005W,YBR054W,YBR056W,YBR093C,YBR104W,YBR126C,YBR169C,YBR177C,YBR186W,YBR187W,YBR189W,YBR214W,YBR241C,YBR265W,YBR287W,YBR302C,YCL040W,YCL042W,YCL064C,YCR021C,YCR047C,YCR048W,YCR050C,YDL048C,YDL124W,YDL131W,YDL182W,YDL198C,YDL216C,YDL234C,YDR023W,YDR027C,YDR055W,YDR074W,YDR077W,YDR115W,YDR121W,YDR174W,YDR222W,YDR235W,YDR281C…
YKR099W	YAL007C,YAL044C,YAL053W,YAL062W,YAR009C,YAR010C,YAR015W,YAR018C,YAR053W,YAR071W,YAR075W,YBL002W,YBL003C,YBL005W-A,YBL024W,YBL027W,YBL032W,YBL041W,YBL042C,YBL058W,YBL072C,YBL091C,YBL092W,YBL099W,YBL101W-A,YBL101W-B,YBR009C,YBR010W,YBR012C,YBR012W-A,YBR012W-B,YBR026C,YBR052C,YBR054W,YBR084C-A,YBR087W,YBR089W,YBR092C,YBR093C,YBR101C,YBR124W,YBR129C,YBR143C,YBR181C,YBR187W,YBR189W,YBR191W,YBR195C,YBR…
YER184C	YAR027W,YBL024W,YBR054W,YBR166C,YBR169C,YCL040W,YCL042W,YCR021C,YCR083W,YDL072C,YDL124W,YDL234C,YDR011W,YDR055W,YDR074W,YDR207C,YDR309C,YDR342C,YEL011W,YER038C,YER067W,YER150W,YER154W,YFL068W,YFR015C,YFR017C,YGR008C,YGR125W,YGR138C,YGR139W,YGR211W,YGR248W,YGR250C,YHR045W,YHR135C,YIR035C,YJL017W,YJL038C,YJR148W,YKL051W,YKL120W,YKL219W,YLL026W,YLR178C,YLR183C,YLR258W,YLR297W,YLR327C,YLR444C,YLR452C…
YBR066C	NA
YER051W	NA
YML076C	YBR093C,YDL057W,YDR200C,YFR006W,YFR029W,YHL020C,YKL050C,YKR011C,YLR297W,YML076C,YMR017W,YMR034C,YMR169C,YNL117W,YOR071C,YOR072W,YPR123C
YIR018W	YBL051C,YBR185C,YBR245C,YCR031C,YDL202W,YDR156W,YDR157W,YDR281C,YDR528W,YEL026W,YER057C,YER072W,YFL068W,YGR064W,YHR136C,YHR145C,YHR219W,YIL133C,YIR018W,YIR022W,YJL124C,YLR264W,YLR312W-A,YLR345W,YLR424W,YML058W,YMR034C,YMR037C,YMR192W,YMR242C,YNL046W,YNL339C,YOL040C,YOR043W,YPL016W,YPL075W,YPL240C,YPL283C,YPR053C,YPR071W
YER028C	NA
YER045C	YAL012W,YAL014C,YAL018C,YAR075W,YBL032W,YBL073W,YBR067C,YBR240C,YBR273C,YCL012W,YCL018W,YCL065W,YCL066W,YCR013C,YCR040W,YDL211C,YDR344C,YDR461W,YDR502C,YEL038W,YER001W,YER073W,YFL023W,YFL026W,YFL052W,YFR005C,YGL009C,YGL032C,YGL089C,YGR038W,YGR137W,YGR233C,YGR274C,YGR280C,YHR025W,YHR133C,YHR184W,YHR208W,YIL015W,YIL146C,YIL151C,YIR034C,YJL068C,YJL102W,YJL121C,YJL158C,YJR004C,YJR148W,YKL089W,YKL120W…
YDR477W	YAR064W,YAR068W,YBR129C,YBR139W,YBR151W,YBR177C,YBR219C,YBR296C,YBR298C,YCR067C,YDL048C,YDL132W,YDL198C,YDR122W,YDR174W,YDR342C,YDR343C,YDR345C,YDR477W,YER152C,YFL021W,YFR025C,YFR033C,YGL055W,YGL077C,YGL259W,YGR019W,YGR049W,YGR086C,YGR176W,YGR177C,YGR243W,YHR018C,YHR051W,YHR094C,YHR096C,YHR214W,YHR214W-A,YIL010W,YIL041W,YIL094C,YIL114C,YIL124W,YIL172C,YIR010W,YIR016W,YJL003W,YJL146W,YJL167W,YJR02…
YOL067C	YAR071W,YAR075W,YBL007C,YBR093C,YBR105C,YBR146W,YCR045C,YDL049C,YDL188C,YDL196W,YDR169C,YDR281C,YDR461W,YDR467C,YDR543C,YER028C,YFL016C,YFL026W,YFR021W,YGL032C,YGR019W,YGR077C,YGR131W,YHR057C,YHR202W,YHR215W,YHR216W,YIR036C,YJL068C,YJL076W,YJL160C,YJL200C,YKL043W,YLR023C,YLR146C,YLR354C,YLR432W,YMR034C,YNL007C,YNL064C,YNL141W,YOL065C,YOL067C,YOL101C,YOL120C,YOR027W,YOR038C,YOR043W,YOR165W,YOR306C…
YGR044C	YAR068W,YBR079C,YBR093C,YBR097W,YBR129C,YBR244W,YBR296C,YDR209C,YER001W,YGL055W,YGL180W,YGL255W,YGR044C,YHR214W,YHR214W-A,YIL124W,YIL169C,YKR028W,YKR086W,YLR216C,YLR269C,YLR294C,YMR017W,YMR306W,YMR314W,YNL007C,YNL200C,YNL281W,YOL150C,YOL151W,YOL155C,YOR027W,YOR037W,YOR074C,YOR136W,YOR298W,YPL256C,YPR176C
YDR096W	NA
YJL103C	NA
YDR043C	YAR071W,YBR093C,YBR098W,YBR129C,YBR166C,YBR244W,YCL025C,YDR322W,YDR333C,YER013W,YER029C,YFL014W,YGL166W,YGL212W,YGR134W,YGR137W,YHR146W,YHR179W,YHR215W,YJL196C,YKL206C,YLR099C,YLR119W,YLR194C,YLR416C,YMR038C,YMR291W,YMR316W,YNL036W,YNL065W,YNL289W,YNR060W,YOR052C,YOR130C,YOR220W,YPL016W,YPL156C
YOL116W	YAL033W,YBL042C,YBL087C,YBR021W,YBR041W,YBR101C,YCL004W,YCL006C,YDL029W,YDL130W,YDL230W,YDL242W,YDR048C,YDR064W,YDR107C,YDR179C,YDR281C,YDR323C,YDR386W,YEL026W,YER072W,YER099C,YER144C,YFL013W-A,YFL044C,YFL068W,YFR006W,YGL023C,YGL029W,YGR161C,YHR021C,YHR128W,YHR136C,YIL148W,YJL022W,YJL190C,YJR127C,YKL030W,YKL133C,YKL156W,YKL171W,YLL003W,YLR061W,YLR078C,YLR264W,YLR345W,YLR388W,YLR420W,YLR425W,YML05…
YBL103C	YAR018C,YAR064W,YAR068W,YBL026W,YBL027W,YBL028C,YBL092W,YBL103C,YBR061C,YBR082C,YBR084C-A,YBR101C,YBR105C,YBR129C,YBR164C,YBR181C,YBR207W,YBR244W,YBR278W,YBR297W,YCL025C,YCL031C,YCL074W,YCR005C,YCR096C,YDL012C,YDL075W,YDL082W,YDL120W,YDL131W,YDL135C,YDL182W,YDL191W,YDL201W,YDL215C,YDL241W,YDR032C,YDR071C,YDR077W,YDR098C,YDR100W,YDR111C,YDR112W,YDR139C,YDR151C,YDR167W,YDR209C,YDR210W,YDR272W,YDR27…
YBR182C	YAR062W,YBL093C,YBL106C,YBR023C,YBR053C,YBR066C,YBR182C,YDL188C,YDR281C,YDR468C,YER089C,YHL014C,YHR136C,YIL097W,YJR146W,YKL148C,YKL188C,YLR234W,YMR034C,YMR133W,YMR251W,YNL197C,YPL016W,YPL046C
YJR094C	YBR128C,YCR024C-A,YDR022C,YDR076W,YFL068W,YIL022W,YJR094C,YJR148W,YKR026C,YKR093W,YLL034C,YLR117C,YLR156W,YLR160C,YLR297W,YMR100W,YNL278W,YNL339C,YOL114C,YOL119C,YOR034C,YOR043W,YOR329C,YPL016W,YPL092W,YPL283C,YPR164W
YNL216W	YAL003W,YAL005C,YAL012W,YAL025C,YAL038W,YAL060W,YAL061W,YAL068C,YAR009C,YAR010C,YAR015W,YAR020C,YAR035W,YAR053W,YAR070C,YAR071W,YAR075W,YBL002W,YBL005W-A,YBL027W,YBL032W,YBL043W,YBL072C,YBL074C,YBL082C,YBL083C,YBL087C,YBL092W,YBL093C,YBL098W,YBL101W-A,YBL103C,YBR004C,YBR005W,YBR012W-A,YBR025C,YBR031W,YBR033W,YBR037C,YBR041W,YBR048W,YBR052C,YBR063C,YBR065C,YBR071W,YBR078W,YBR084C-A,YBR084W,YBR092C…
YPR104C	NA
YLR266C	YBR067C,YBR093C,YBR296C,YER001W,YFR006W,YGL009C,YGL023C,YIL121W,YKL120W,YKR024C,YLR265C,YLR266C,YLR269C,YNL180C
YPR013C	NA
YDL020C	YAL005C,YAR071W,YBL041W,YBL042C,YBL058W,YBR006W,YBR054W,YBR067C,YBR069C,YBR083W,YBR089W,YBR092C,YBR129C,YBR141C,YBR169C,YBR173C,YBR174C,YBR175W,YBR231C,YBR296C,YCL027W,YCL038C,YCL056C,YCL057W,YCR021C,YCR082W,YCR083W,YDL007W,YDL048C,YDL097C,YDL100C,YDL124W,YDL126C,YDL144C,YDL147W,YDL241W,YDR011W,YDR033W,YDR055W,YDR077W,YDR172W,YDR222W,YDR280W,YDR281C,YDR297W,YDR370C,YDR394W,YDR427W,YDR461W,YEL037C…
YOR113W	YBL061C,YBR296C,YEL038W,YEL050C,YKL119C,YLR079W,YML089C,YMR027W,YMR306W,YNL300W,YOL150C,YOL151W,YOR034C,YOR298W,YOR367W,YPL016W,YPL159C,YPR008W
YER148W	NA
YPL021W	NA
YLR278C	YAL025C,YAR018C,YAR028W,YBL028C,YBL058W,YBR054W,YBR093C,YBR164C,YBR169C,YBR214W,YBR264C,YBR278W,YCL031C,YCL040W,YCR021C,YCR047C,YDL022W,YDL023C,YDL041W,YDL048C,YDL135C,YDL201W,YDR019C,YDR055W,YDR074W,YDR087C,YDR121W,YDR152W,YDR209C,YDR220C,YDR222W,YDR299W,YDR397C,YDR481C,YDR505C,YEL037C,YER029C,YER031C,YER064C,YER127W,YER150W,YER158C,YFR033C,YFR041C,YGL055W,YGL068W,YGL106W,YGL111W,YGL255W,YGR012W…
YMR072W	NA
YIL036W	YAL003W,YAL004W,YAL012W,YAL016W,YAL018C,YAL025C,YAL033W,YAL035C-A,YAL036C,YAL037W,YAL038W,YAL042W,YAL043C,YAL044C,YAL054C,YAL059W,YAL060W,YAL061W,YAL067C,YAR002W,YAR008W,YAR010C,YAR015W,YAR018C,YAR028W,YAR033W,YAR060C,YAR064W,YAR068W,YAR069C,YAR071W,YAR075W,YBL002W,YBL003C,YBL008W,YBL011W,YBL024W,YBL025W,YBL026W,YBL027W,YBL032W,YBL038W,YBL040C,YBL041W,YBL042C,YBL046W,YBL048W,YBL051C,YBL055C,YBL05…
YMR043W	YAL012W,YAL023C,YAL035C-A,YAL037W,YAL040C,YAL042W,YAL043C-A,YAL044C,YAL058C-A,YAL060W,YAL061W,YAL062W,YAR007C,YAR008W,YAR015W,YAR027W,YAR028W,YAR029W,YAR030C,YAR071W,YAR075W,YBL007C,YBL032W,YBL042C,YBL064C,YBL069W,YBL070C,YBL083C,YBL086C,YBL113C,YBR004C,YBR005W,YBR006W,YBR012W-B,YBR029C,YBR034C,YBR036C,YBR041W,YBR054W,YBR055C,YBR057C,YBR067C,YBR070C,YBR071W,YBR078W,YBR084W,YBR088C,YBR092C,YBR093C…
YLR403W	YAL003W,YAL005C,YAL012W,YAL015C,YAL023C,YAL032C,YAL035C-A,YAL035W,YAL036C,YAL039C,YAL040C,YAL044C,YAL045C,YAL049C,YAL059W,YAL060W,YAL062W,YAR068W,YAR071W,YAR073W,YAR075W,YBL006C,YBL021C,YBL027W,YBL028C,YBL029W,YBL030C,YBL032W,YBL053W,YBL064C,YBL068W,YBL072C,YBL076C,YBL077W,YBL081W,YBL087C,YBL092W,YBL109W,YBL111C,YBL113C,YBR001C,YBR010W,YBR011C,YBR025C,YBR026C,YBR029C,YBR031W,YBR034C,YBR039W,YBR04…
YGR249W	YBL019W,YBR024W,YBR026C,YBR093C,YBR149W,YBR244W,YCL016C,YCL018W,YCL025C,YDL102W,YDL143W,YDR041W,YDR099W,YDR237W,YDR246W,YDR281C,YDR442W,YDR538W,YEL037C,YFL068W,YFR006W,YFR046C,YGL112C,YGL130W,YGR046W,YGR132C,YGR133W,YGR135W,YHR135C,YHR136C,YHR145C,YHR179W,YIL102C,YJL044C,YJR148W,YKL001C,YKL007W,YKL120W,YKL159C,YKR067W,YKR099W,YLR099C,YLR156W,YLR158C,YLR159W,YLR302C,YLR341W,YML111W,YMR020W,YMR145C…
YMR053C	YBR021W,YBR054W,YBR055C,YBR217W,YBR265W,YCR021C,YDL048C,YDL133W,YDR189W,YDR222W,YDR247W,YDR279W,YDR494W,YER064C,YER147C,YER152C,YFL013W-A,YFL021W,YFL023W,YGL055W,YGR138C,YGR139W,YGR250C,YHR007C,YHR018C,YHR037W,YIL135C,YIL137C,YIR019C,YIR035C,YJL088W,YJL099W,YJR052W,YJR148W,YJR149W,YKL014C,YKL051W,YKL082C,YKR076W,YLL002W,YLR049C,YLR183C,YLR297W,YLR348C,YLR349W,YLR375W,YLR416C,YLR438W,YML027W,YMR02…
YBR240C	YAL012W,YAL030W,YAL033W,YAL045C,YAL069W,YAR062W,YAR068W,YBL003C,YBL018C,YBL026W,YBL027W,YBL028C,YBL059W,YBL087C,YBL090W,YBL092W,YBR001C,YBR009C,YBR010W,YBR011C,YBR029C,YBR031W,YBR067C,YBR070C,YBR090C,YBR091C,YBR109C,YBR118W,YBR145W,YBR162W-A,YBR169C,YBR171W,YBR196C,YBR210W,YBR244W,YBR252W,YBR253W,YBR262C,YBR268W,YBR280C,YBR283C,YCL007C,YCL009C,YCL018W,YCR012W,YCR013C,YCR040W,YCR060W,YCR082W,YCR08…
YMR019W	YAL001C,YBL051C,YBR093C,YBR129C,YBR222C,YDR281C,YEL008W,YEL020C,YFL048C,YFR001W,YGR151C,YHR146W,YLR099C,YLR461W,YMR023C,YMR034C,YMR035W,YMR042W,YNL289W,YOR229W,YPL016W,YPL254W
YER068W	YBL031W,YBR054W,YBR129C,YCL065W,YEL003W,YFR006W,YFR033C,YGL207W,YGR247W,YHR072W,YIL015C-A,YJL202C,YJR094C,YJR148W,YKL031W,YKL161C,YKL213C,YKR024C,YLR016C,YLR099C,YLR224W,YLR297W,YMR023C,YMR110C,YNL065W,YNL202W,YNL289W,YOL101C,YOR043W,YPL016W,YPL083C,YPL221W
YNL309W	YAL068C,YAR029W,YBL042C,YBR010W,YBR088C,YBR089W,YBR101C,YBR105C,YBR129C,YBR175W,YBR207W,YBR244W,YBR269C,YBR289W,YBR296C,YCL064C,YDL009C,YDL035C,YDL049C,YDL075W,YDL088C,YDL115C,YDL191W,YDL210W,YDL238C,YDR008C,YDR084C,YDR090C,YDR122W,YDR128W,YDR147W,YDR209C,YDR281C,YDR345C,YDR414C,YDR481C,YDR527W,YDR534C,YEL065W,YER028C,YER060W,YER143W,YER145C,YFL001W,YFL060C,YFR013W,YFR053C,YGL010W,YGL055W,YGL058W…
YGL254W	YBR093C,YBR129C,YBR244W,YDR122W,YER029C,YGL212W,YGL254W,YHR146W,YIL082W-A,YLR049C,YLR297W,YMR034C,YMR144W,YMR145C,YMR220W,YNL065W,YNL090W,YNL154C,YNL289W,YOL029C,YOL101C,YOL149W,YOR029W,YOR073W,YOR074C,YOR075W,YOR229W,YPL092W,YPL156C
YDR423C	YAR010C,YBL087C,YBL101W-A,YBR012C,YBR235W,YCL020W,YCL058C,YCL065W,YCR024C-A,YCR031C,YCR050C,YCR093W,YDL022W,YDL023C,YDL040C,YDL231C,YDR213W,YDR281C,YDR298C,YDR410C,YDR417C,YEL017C-A,YEL060C,YER129W,YGL188C,YGR064W,YGR161C,YGR164W,YGR183C,YGR209C,YGR294W,YHR001W-A,YHR135C,YHR136C,YHR145C,YHR152W,YHR214C-B,YIL011W,YIL060W,YIL069C,YIL100W,YIL103W,YIL133C,YJL076W,YJL143W,YJL191W,YJR027W,YJR048W,YJR14…
YLR182W	YAL062W,YAR075W,YBL002W,YBL094C,YBR012C,YBR028C,YBR070C,YBR071W,YBR168W,YBR182C,YBR187W,YBR255W,YBR256C,YBR265W,YBR273C,YCL025C,YCL049C,YCL064C,YDL011C,YDL084W,YDL161W,YDR055W,YDR106W,YDR127W,YDR159W,YDR174W,YDR368W,YDR380W,YDR461W,YDR499W,YDR501W,YDR530C,YDR532C,YDR534C,YEL015W,YEL020C,YEL029C,YEL036C,YEL037C,YEL038W,YEL040W,YEL041W,YEL046C,YEL053C,YEL058W,YEL059C-A,YEL060C,YER001W,YER002W,YER00…
YHL009C	YAL012W,YBR067C,YBR145W,YBR265W,YCL009C,YCL012W,YCL018W,YCL027W,YCL066W,YCR013C,YCR040W,YCR041W,YCR059C,YDL014W,YDL058W,YDR077W,YDR281C,YDR461W,YDR502C,YER001W,YER073W,YER154W,YFL023W,YFL026W,YFR005C,YFR006W,YGL009C,YGL032C,YGL089C,YGL199C,YGL224C,YGL226W,YGR005C,YGR274C,YGR280C,YHL009C,YHR021C,YHR025W,YHR026W,YHR143W-A,YHR208W,YIL015W,YIL084C,YJL158C,YJR004C,YJR148W,YKL032C,YKL120W,YKL177W,YKL17…
YPR196W	YBR054W,YBR129C,YBR264C,YCR021C,YDL025C,YDL048C,YDL056W,YDL127W,YDR055W,YDR074W,YDR222W,YDR370C,YDR488C,YER029C,YER064C,YFR017C,YGR023W,YGR051C,YGR079W,YGR138C,YGR139W,YGR250C,YHR079C-A,YHR146W,YHR160C,YHR200W,YIR035C,YJL017W,YJL115W,YJR141W,YKL051W,YLR183C,YLR297W,YLR384C,YMR034C,YMR103C,YMR104C,YMR136W,YMR144W,YMR145C,YMR181C,YMR199W,YMR250W,YNL120C,YNL160W,YNL169C,YNL289W,YNL309W,YNL310C,YNR01…
YML051W	YBR018C,YBR019C,YBR020W,YBR093C,YBR129C,YBR244W,YEL064C,YER029C,YGL153W,YGR151C,YHR146W,YLL062C,YLR081W,YLR099C,YML050W,YML051W,YMR023C,YMR042W,YNL289W,YNL310C,YOL007C,YOR304C-A
YGR067C	YAR027W,YAR028W,YBR005W,YBR056W,YBR071W,YBR093C,YBR101C,YBR126C,YBR244W,YCL040W,YDL022W,YDL023C,YDL219W,YDR209C,YDR210W,YDR281C,YEL060C,YER014W,YFL016C,YFR004W,YFR041C,YGL166W,YGL205W,YGR026W,YGR136W,YGR137W,YHR053C,YHR146W,YHR219W,YIL124W,YJL038C,YJL115W,YKL001C,YKL043W,YKL065C,YKL142W,YKL206C,YKR024C,YLR079W,YLR099C,YLR194C,YLR404W,YMR068W,YMR314W,YMR316W,YNL007C,YNL065W,YNL098C,YNL289W,YNL305C…
YOR358W	YAL012W,YAL013W,YBL032W,YBR031W,YBR053C,YBR067C,YBR070C,YBR256C,YCL018W,YCL027W,YCL066W,YCR040W,YCR077C,YDL070W,YDL121C,YDR012W,YDR096W,YDR320C,YDR461W,YER026C,YER040W,YFL026W,YGL009C,YGL032C,YGL089C,YGL234W,YGR099W,YGR155W,YGR180C,YGR234W,YHL004W,YHR018C,YHR025W,YHR208W,YIL015W,YIL154C,YJL026W,YJL153C,YJR004C,YJR094C,YKL069W,YKL120W,YKL148C,YKL164C,YKL177W,YKL178C,YLR034C,YLR040C,YLR041W,YLR058C…
YBR239C	NA
YPL128C	NA
YDR520C	NA
YKL185W	YAL008W,YBR056W,YBR093C,YBR097W,YBR126C,YBR244W,YCL027W,YCR065W,YDL220C,YDR104C,YDR209C,YDR214W,YDR260C,YDR461W,YDR497C,YER119C,YFL021W,YFR006W,YGL032C,YGR141W,YGR150C,YGR241C,YHR053C,YHR055C,YHR113W,YHR121W,YHR136C,YIL015W,YIL124W,YIL156W,YJR033C,YJR148W,YKL001C,YKL043W,YKL067W,YKR093W,YLR042C,YLR049C,YLR099C,YLR173W,YLR423C,YLR438W,YLR452C,YML128C,YML130C,YML131W,YMR027W,YMR110C,YMR272C,YMR284W…
YDR253C	YDL183C,YDR193W,YDR253C,YIL134W,YKR039W,YLL034C,YLR078C,YMR034C,YMR040W,YMR111C,YNL133C,YOL002C,YPL016W,YPL076W
YML027W	YAR071W,YBL026W,YBL111C,YBR054W,YBR220C,YBR250W,YCL038C,YCR005C,YCR021C,YDL037C,YDR019C,YDR026C,YDR055W,YFL064C,YGR057C,YGR108W,YGR138C,YGR139W,YHL049C,YHR215W,YIR035C,YJL188C,YJL196C,YJL225C,YJR112W,YKL022C,YKL051W,YKR061W,YKR093W,YLL066C,YLL067C,YLR121C,YLR269C,YLR274W,YLR281C,YLR297W,YLR374C,YLR398C,YLR414C,YLR428C,YLR462W,YLR463C,YLR464W,YLR465C,YLR467W,YML027W,YML133C,YMR017W,YMR023C,YMR034C…
YOR380W	YBR129C,YBR244W,YBR278W,YDR177W,YDR207C,YDR209C,YDR279W,YER135C,YFR041C,YGR024C,YGR120C,YGR134W,YGR161C,YHR120W,YHR146W,YIL044C,YIL076W,YIL118W,YJL124C,YJL196C,YKL001C,YKL142W,YLL002W,YLR026C,YLR099C,YLR119W,YLR225C,YLR292C,YLR398C,YLR412W,YLR416C,YML007W,YML114C,YMR023C,YMR034C,YMR042W,YMR145C,YMR184W,YNL065W,YNL089C,YNL090W,YNL100W,YNL155W,YNL180C,YNL264C,YNL266W,YNL289W,YNR045W,YNR066C,YOL136C…
YHR006W	YAL062W,YAR018C,YBL058W,YBR067C,YBR129C,YBR167C,YBR244W,YBR265W,YCL031C,YDL029W,YDR019C,YDR077W,YDR078C,YDR174W,YER008C,YER029C,YER064C,YFR006W,YFR044C,YGL038C,YGL062W,YGR012W,YGR108W,YGR165W,YGR219W,YGR220C,YHR006W,YHR049C-A,YHR137W,YHR146W,YHR200W,YIL041W,YIR010W,YJL167W,YJR148W,YKL096W,YKL150W,YKR093W,YLR049C,YLR099C,YLR100W,YLR101C,YLR231C,YLR294C,YMR023C,YMR038C,YMR272C,YMR295C,YNL065W,YNL09…
YIR023W	YBR005W,YBR093C,YBR101C,YBR135W,YBR185C,YCR060W,YDL241W,YDR209C,YDR281C,YER035W,YGR019W,YGR136W,YGR137W,YGR142W,YGR161C,YGR173W,YHR053C,YHR055C,YIL064W,YJL142C,YKL011C,YKL036C,YLR194C,YMR316W,YMR321C,YNL007C,YNL096C,YOL014W,YOL016C,YOR052C,YOR220W,YOR347C,YOR385W,YPL016W,YPL273W
YOL089C	YAL041W,YBR102C,YBR177C,YCL006C,YCR102C,YDL048C,YDL198C,YDR024W,YDR048C,YDR072C,YDR116C,YDR155C,YDR274C,YDR314C,YDR386W,YDR410C,YER001W,YER044C,YFL014W,YGL009C,YGL021W,YGL209W,YGR052W,YHR089C,YHR183W,YHR208W,YIL121W,YIL172C,YJL034W,YJR008W,YJR127C,YJR148W,YKL062W,YKL120W,YKR093W,YLL028W,YLL034C,YLR100W,YLR101C,YLR128W,YLR296W,YLR349W,YLR355C,YLR460C,YML091C,YMR011W,YMR034C,YMR036C,YMR059W,YMR083W…
YNL068C	YAL036C,YBR009C,YBR129C,YBR142W,YBR166C,YBR216C,YCL031C,YCR009C,YDL063C,YDL085W,YDL117W,YDL143W,YDL201W,YDR280W,YDR322W,YDR339C,YDR481C,YEL037C,YER029C,YER072W,YER148W,YER156C,YFL054C,YGL078C,YGL111W,YGL255W,YGR024C,YGR033C,YGR079W,YGR093W,YGR117C,YGR134W,YGR145W,YGR159C,YGR160W,YGR253C,YGR267C,YHL034C,YHR132C,YHR137W,YIL011W,YJL044C,YJL050W,YJL124C,YJL167W,YJL208C,YJR041C,YJR148W,YKL009W,YKL021C…
YOR344C	YAL012W,YAL016W,YAL022C,YAL029C,YAL033W,YAL038W,YAL041W,YAL042W,YAL043C,YAL043C-A,YAL045C,YAL059W,YAL064W-B,YAL067C,YAL069W,YAR062W,YAR064W,YAR068W,YBL003C,YBL018C,YBL026W,YBL027W,YBL028C,YBL032W,YBL059W,YBL082C,YBL087C,YBL090W,YBL092W,YBL107C,YBR001C,YBR009C,YBR010W,YBR011C,YBR012C,YBR015C,YBR031W,YBR038W,YBR043C,YBR067C,YBR084C-A,YBR090C,YBR091C,YBR109C,YBR127C,YBR145W,YBR162W-A,YBR164C,YBR168W…
YGL166W	YAL053W,YAL055W,YAR020C,YAR027W,YBR054W,YBR060C,YBR142W,YBR183W,YBR209W,YBR240C,YCL040W,YCR021C,YCR099C,YDL048C,YDL072C,YDL113C,YDR011W,YDR055W,YDR074W,YDR122W,YDR265W,YDR276C,YDR513W,YEL011W,YEL025C,YEL057C,YEL059C-A,YER008C,YER010C,YER038C,YER044C,YER049W,YER057C,YER067W,YER072W,YER150W,YFL068W,YFR015C,YFR017C,YGL056C,YGL060W,YGL071W,YGL147C,YGL166W,YGL188C,YGR008C,YGR131W,YGR138C,YGR139W,YGR18…
YPL133C	YAL012W,YAL033W,YBL018C,YBL026W,YBR009C,YBR031W,YBR053C,YBR091C,YBR105C,YBR145W,YCL012W,YCL018W,YCL066W,YCR040W,YDL061C,YDL075W,YDL081C,YDL131W,YDL136W,YDL184C,YDL191W,YDL239C,YDR056C,YDR077W,YDR086C,YDR281C,YDR378C,YDR447C,YDR461W,YDR475C,YDR485C,YEL021W,YER019C-A,YER131W,YER154W,YFL026W,YFL037W,YGL009C,YGL031C,YGL032C,YGL089C,YGL093W,YGL121C,YGR037C,YGR118W,YGR148C,YGR209C,YGR279C,YGR280C,YHR00…
YKR034W	YAR071W,YBR093C,YBR166C,YBR182C,YCR024C-A,YCR099C,YDR281C,YDR322W,YDR398W,YGL072C,YHR031C,YHR135C,YHR136C,YHR146W,YHR215W,YIL059C,YJL047C,YJL142C,YJR013W,YLR099C,YLR183C,YLR312C,YLR316C,YMR023C,YMR026C,YNL099C,YNL318C,YOL110W,YOR017W,YOR124C,YOR209C,YOR333C,YPL001W,YPL016W,YPL066W
YDR146C	YAR031W,YBL062W,YBR011C,YBR031W,YBR067C,YBR118W,YBR145W,YCL018W,YCL027W,YCL066W,YCR013C,YCR040W,YDL033C,YDL075W,YDL098C,YDL131W,YDL136W,YDL179W,YDL184C,YDL191W,YDL211C,YDL243C,YDR192C,YDR447C,YDR461W,YDR502C,YEL021W,YER001W,YER019C-A,YER073W,YER154W,YFL026W,YFR006W,YGL009C,YGL032C,YGL089C,YGL098W,YGL224C,YGL225W,YGR031W,YGR044C,YGR140W,YGR192C,YGR278W,YGR279C,YGR282C,YHL014C,YHR005C-A,YHR010W,YHR…
YHR056C	NA
YER111C	YAL062W,YAR027W,YAR028W,YAR033W,YBL024W,YBL032W,YBL111C,YBR004C,YBR005W,YBR006W,YBR009C,YBR010W,YBR012C,YBR028C,YBR054W,YBR067C,YBR070C,YBR092C,YBR169C,YBR265W,YBR287W,YBR296C,YBR302C,YCL025C,YCL038C,YCL040W,YCL042W,YCL049C,YCL064C,YCR007C,YCR050C,YDL063C,YDL124W,YDL127W,YDL201W,YDL234C,YDR055W,YDR081C,YDR174W,YDR225W,YDR280W,YDR281C,YDR303C,YDR309C,YDR346C,YEL075C,YEL076C,YER001W,YER029C,YER038C…
YGL096W	YBR054W,YBR129C,YBR244W,YDL037C,YDL100C,YDR132C,YDR222W,YGL096W,YGR139W,YHR085W,YHR146W,YKR003W,YKR032W,YLL067C,YLR035C,YLR297W,YLR342W,YMR023C,YMR034C,YMR104C,YMR145C,YNL289W,YOL101C,YOL136C,YPL014W
YAL051W	YAR071W,YBL003C,YBL058W,YBR009C,YBR010W,YBR093C,YBR129C,YBR166C,YBR244W,YCL031C,YCR009C,YDL188C,YDL220C,YDR019C,YDR207C,YDR209C,YEL051W,YEL058W,YFR006W,YFR041C,YGR012W,YGR022C,YGR132C,YGR135W,YGR137W,YGR151C,YGR161C,YGR164W,YGR167W,YGR219W,YGR220C,YGR253C,YGR278W,YGR290W,YHL014C,YHR013C,YHR046C,YHR135C,YHR146W,YHR215W,YIL041W,YIL044C,YIL139C,YJL076W,YJL167W,YJL196C,YJR113C,YJR144W,YKL007W,YKL052C…
YBR089C-A	NA
YDR207C	YAL054C,YAL068C,YAR009C,YAR010C,YAR053W,YBL004W,YBL005W-A,YBL030C,YBL043W,YBL064C,YBL069W,YBR006W,YBR069C,YBR070C,YBR087W,YBR093C,YBR101C,YBR116C,YBR136W,YBR169C,YBR184W,YBR186W,YBR197C,YBR230C,YBR244W,YBR256C,YBR291C,YBR296C,YBR302C,YCL025C,YCL038C,YCL049C,YCL050C,YCL056C,YCL057W,YCL064C,YCR010C,YCR061W,YCR062W,YCR104W,YDL198C,YDR032C,YDR035W,YDR055W,YDR056C,YDR072C,YDR090C,YDR147W,YDR174W,YDR20…
YGL073W	YAL028W,YAL038W,YAL040C,YAL044C,YAL060W,YAL062W,YAR015W,YAR042W,YAR071W,YAR075W,YBL002W,YBL003C,YBL005W-A,YBL016W,YBL024W,YBL026W,YBL027W,YBL032W,YBL038W,YBL042C,YBL072C,YBL087C,YBL092W,YBL101W-A,YBR001C,YBR003W,YBR005W,YBR006W,YBR009C,YBR010W,YBR012C,YBR016W,YBR024W,YBR028C,YBR031W,YBR034C,YBR035C,YBR054W,YBR059C,YBR067C,YBR068C,YBR078W,YBR084C-A,YBR093C,YBR126C,YBR143C,YBR157C,YBR158W,YBR160W,Y…
YNL314W	YAL014C,YAL024C,YAL043C,YAL044C,YAL045C,YBL079W,YBR042C,YBR084C-A,YBR088C,YBR092C,YBR096W,YBR141C,YBR189W,YBR210W,YBR252W,YCL007C,YCR004C,YCR017C,YCR019W,YCR020C-A,YCR024C-A,YCR031C,YCR034W,YCR072C,YCR082W,YCR093W,YDL020C,YDL035C,YDL038C,YDL049C,YDL054C,YDL108W,YDL156W,YDL164C,YDL187C,YDL205C,YDL207W,YDL219W,YDL221W,YDL247W,YDR004W,YDR011W,YDR015C,YDR016C,YDR017C,YDR018C,YDR043C,YDR046C,YDR056C,Y…
YKL109W	YBR158W,YBR244W,YDL200C,YDR040C,YDR106W,YDR425W,YER124C,YER152C,YFL021W,YFL051C,YFR006W,YFR016C,YGL028C,YGL168W,YGL255W,YGR041W,YHR018C,YHR037W,YHR051W,YHR053C,YHR055C,YHR143W,YIL156W,YIR015W,YIR019C,YJR025C,YJR147W,YJR148W,YKL016C,YKL067W,YKR023W,YKR093W,YLL065W,YLR042C,YLR079W,YLR131C,YLR285W,YLR286C,YLR360W,YLR458W,YML091C,YMR027W,YMR062C,YMR110C,YMR186W,YMR213W,YNL066W,YNL143C,YNL327W,YNR001C…
YKL038W	YAL012W,YAL014C,YAL022C,YAR053W,YBL032W,YBL062W,YBR031W,YBR067C,YBR118W,YBR145W,YBR265W,YCL009C,YCL012W,YCL018W,YCL066W,YCR013C,YCR040W,YDL184C,YDL198C,YDR285W,YDR461W,YDR502C,YEL038W,YER001W,YER073W,YER152C,YER154W,YFL018C,YFL023W,YFL026W,YFL037W,YFR005C,YFR044C,YGL009C,YGL032C,YGL089C,YGL225W,YGR080W,YGR172C,YGR176W,YGR180C,YGR192C,YGR274C,YGR279C,YGR280C,YHL004W,YHR005C-A,YHR025W,YHR026W,YHR09…
YLR256W	NA
YNR063W	YAR047C,YBR259W,YDL170W,YFR006W,YGL092W,YGR013W,YJL194W,YKR070W,YLR131C,YLR297W,YMR238W,YNR063W,YOL119C,YOR034C,YOR043W,YOR131C,YPL016W
YDR451C	YBR006W,YBR054W,YBR214W,YCL040W,YCR021C,YDR055W,YDR074W,YDR222W,YDR340W,YDR399W,YEL067C,YER064C,YFR017C,YGR008C,YGR057C,YGR138C,YGR139W,YGR250C,YHR110W,YIR035C,YJL017W,YKL051W,YLR120C,YLR121C,YLR251W,YLR297W,YLR374C,YLR375W,YLR414C,YLR428C,YML113W,YML120C,YMR023C,YMR034C,YMR084W,YMR103C,YMR104C,YMR145C,YMR181C,YMR250W,YNL033W,YNL160W,YNL303W,YNL305C,YNR019W,YNR034W,YOL083W,YOL158C,YOR019W,YOR092W…
YML099C	YAL033W,YAR023C,YBL106C,YBR241C,YCL010C,YCL028W,YCR006C,YCR026C,YCR061W,YCR071C,YDL039C,YDL047W,YDL115C,YDL164C,YDL180W,YDL186W,YDL228C,YDR024W,YDR027C,YDR084C,YDR086C,YDR187C,YDR210W,YDR243C,YDR246W,YDR384C,YDR386W,YDR472W,YDR504C,YDR515W,YEL067C,YER069W,YER076C,YER129W,YER160C,YFL013W-A,YFL068W,YGL029W,YGL117W,YGL145W,YGL188C,YGL221C,YGL244W,YGR153W,YGR172C,YGR230W,YGR296W,YHL026C,YHR010W,YHR13…
YOR162C	YAR007C,YBL037W,YBR054W,YBR129C,YBR135W,YBR244W,YCL002C,YCL038C,YDL127W,YDR068W,YDR357C,YDR482C,YFR006W,YGL055W,YGR139W,YGR286C,YHR146W,YIL054W,YIR015W,YJL115W,YJL167W,YKR012C,YLL013C,YLL044W,YLR046C,YLR108C,YLR297W,YLR326W,YLR358C,YLR390W,YML027W,YMR034C,YMR145C,YMR181C,YMR189W,YMR199W,YNL065W,YNL195C,YNL289W,YNL290W,YNL309W,YNL310C,YNR016C,YNR035C,YNR047W,YOL002C,YOL101C,YOR027W,YOR074C,YOR304C…
YPL075W	YAL003W,YAL012W,YAL022C,YAL035C-A,YAL036C,YAL038W,YAL042W,YAL043C-A,YAL044C,YAL060W,YAL064C-A,YAL064W-B,YAR007C,YAR015W,YAR018C,YAR035W,YAR053W,YAR062W,YAR071W,YAR073W,YAR075W,YBL002W,YBL003C,YBL024W,YBL027W,YBL032W,YBL033C,YBL040C,YBL048W,YBL058W,YBL064C,YBL072C,YBL077W,YBL086C,YBL087C,YBL091C,YBL092W,YBL109W,YBL112C,YBL113C,YBR004C,YBR005W,YBR006W,YBR007C,YBR009C,YBR010W,YBR012C,YBR015C,YBR025C…
YBL054W	NA
YCR065W	YBL032W,YBR093C,YBR265W,YDL117W,YDL187C,YDR199W,YDR217C,YDR227W,YDR371W,YFL014W,YGL042C,YGR051C,YIL074C,YJR148W,YKL048C,YLL034C,YLR004C,YLR099C,YLR231C,YLR290C,YLR455W,YML085C,YMR003W,YMR173W,YMR215W,YNL013C,YNL068C,YNL116W,YNL126W,YNR009W,YNR018W,YNR044W,YOL095C,YOR043W,YPL013C,YPL016W,YPL053C,YPL092W,YPL107W,YPL168W,YPL269W,YPR006C
YEL009C	YAL033W,YAR044W,YBL042C,YBL062W,YBR011C,YBR053C,YBR091C,YBR093C,YBR118W,YBR145W,YBR276C,YCL006C,YCL018W,YCL039W,YCL065W,YCL066W,YCR040W,YDL106C,YDL131W,YDL222C,YDR035W,YDR056C,YDR068W,YDR235W,YDR281C,YDR461W,YEL009C,YER001W,YER019C-A,YER024W,YER109C,YFL026W,YFL030W,YFL059W,YFR008W,YGL004C,YGL009C,YGL032C,YGL089C,YGR063C,YGR192C,YGR233C,YGR280C,YHR005C-A,YHR018C,YHR021C,YHR136C,YHR140W,YHR141C,YHR…
YER161C	YAL003W,YAL044C,YAR015W,YAR018C,YBL028C,YBR054W,YBR195C,YBR244W,YBR265W,YBR296C,YCR021C,YDL048C,YDL201W,YDR019C,YDR055W,YDR174W,YDR222W,YDR279W,YDR339C,YDR347W,YDR399W,YER029C,YER055C,YER063W,YER064C,YER081W,YER091C,YFR032C,YFR033C,YFR055W,YGL103W,YGR024C,YGR079W,YGR108W,YGR138C,YGR139W,YGR219W,YGR234W,YGR235C,YGR250C,YHL048W,YHR135C,YHR137W,YHR175W,YIL041W,YIL091C,YIL118W,YIL169C,YIR035C,YJL017W…
YBR083W	YAL007C,YAL018C,YAR009C,YAR010C,YAR020C,YBL004W,YBL005W-A,YBL034C,YBL061C,YBL085W,YBL101W-A,YBR012W-A,YBR012W-B,YBR043C,YBR046C,YBR054W,YBR083W,YBR093C,YBR110W,YBR180W,YBR205W,YBR209W,YBR212W,YBR230C,YCL020W,YCR017C,YCR019W,YCR031C,YCR057C,YCR076C,YCR083W,YCR099C,YCR101C,YDL040C,YDL048C,YDL056W,YDL105W,YDL125C,YDL171C,YDL173W,YDL175C,YDL205C,YDL207W,YDL209C,YDL231C,YDR005C,YDR015C,YDR045C,YDR148C…
YIR017C	YBL058W,YBR093C,YBR129C,YDL029W,YDL146W,YDR204W,YDR206W,YDR209C,YDR281C,YDR344C,YFR033C,YGL055W,YGL255W,YJL076W,YKL001C,YKL142W,YLR099C,YLR183C,YLR216C,YLR297W,YML099C,YMR034C,YNL065W,YNL289W,YNL310C,YNR005C,YOL101C,YOR011W,YOR027W,YOR074C,YPL061W
YHL027W	YAL044C,YAL062W,YAR064W,YBR067C,YBR083W,YBR101C,YBR129C,YBR157C,YBR177C,YBR182C,YBR183W,YBR185C,YBR207W,YBR244W,YBR288C,YBR296C,YCL025C,YCL027W,YCR005C,YCR046C,YCR049C,YDL022W,YDL241W,YDR032C,YDR100W,YDR115W,YDR174W,YDR209C,YDR210W,YDR266C,YDR270W,YDR281C,YDR309C,YDR351W,YDR453C,YDR533C,YEL040W,YEL058W,YEL059C-A,YEL060C,YEL065W,YER001W,YER026C,YER056C,YER057C,YER060W,YER073W,YER145C,YFL027C,YFL05…
YFL031W	YBL097W,YBR093C,YBR105C,YDR215C,YDR281C,YFL013W-A,YFL031W,YFL032W,YGR111W,YGR164W,YGR168C,YHR132C,YKL214C,YLR312W-A,YMR034C,YPR068C
YBL021C	YBR093C,YBR244W,YBR248C,YCL006C,YCL018W,YCR016W,YDL060W,YDR281C,YDR442W,YDR506C,YEL037C,YER040W,YER072W,YFL014W,YGL094C,YGL214W,YHR135C,YHR136C,YHR179W,YHR215W,YIL067C,YJR148W,YKL120W,YKL218C,YLR269C,YMR220W,YNL292W,YOR374W,YPL016W,YPL053C
YKL015W	YAL012W,YAL014C,YAL018C,YAL022C,YAR075W,YBL032W,YBR031W,YBR067C,YBR118W,YBR168W,YBR283C,YCL009C,YCL018W,YCL066W,YCR010C,YCR013C,YCR040W,YCR059C,YDL058W,YDL113C,YDL136W,YDL184C,YDL191W,YDR056C,YDR077W,YDR461W,YDR502C,YEL038W,YER001W,YER003C,YER008C,YER019C-A,YER026C,YER073W,YER083C,YER131W,YER154W,YFL012W,YFL018C,YFL023W,YFL026W,YFL037W,YFR005C,YFR044C,YGL009C,YGL032C,YGL089C,YGL237C,YGL256W,YGR09…
YDR169C	YAR071W,YBR093C,YDR169C,YDR175C,YFR006W,YHL028W,YIL162W,YJR096W,YLL034C,YMR117C,YNL017C,YNL138W,YOR298W,YPL016W,YPR138C
YLR098C	YAL060W,YAR018C,YBL108W,YCL025C,YCL063W,YCL064C,YDL201W,YDL218W,YDR344C,YER081W,YER100W,YFL034C-B,YGL255W,YGR085C,YGR097W,YGR211W,YHR137W,YIL051C,YKL001C,YKL120W,YKL177W,YLR049C,YLR099C,YLR111W,YLR258W,YLR355C,YLR362W,YLR441C,YMR034C,YMR189W,YMR321C,YNL160W,YOR043W,YOR225W,YOR226C,YPL016W,YPL119C,YPL273W,YPR035W,YPR138C
YPR022C	YBL083C,YBR004C,YBR054W,YBR261C,YBR281C,YBR293W,YBR295W,YCL028W,YCL038C,YCR021C,YDR055W,YDR286C,YDR304C,YDR386W,YDR433W,YGR138C,YGR139W,YGR250C,YIR035C,YJL017W,YJL188C,YKL031W,YKL051W,YKR030W,YKR057W,YLR047C,YLR121C,YLR297W,YLR374C,YLR375W,YLR414C,YMR023C,YMR034C,YMR103C,YMR104C,YMR145C,YMR181C,YMR250W,YNL065W,YNL160W,YOL155C,YOR267C,YOR297C,YOR381W,YOR384W,YPL014W,YPL029W,YPL055C,YPL087W,YPR022C…
YCR039C	NA
YLR451W	YAL062W,YBL051C,YBR068C,YBR083W,YBR097W,YBR129C,YCR050C,YDR061W,YDR245W,YER073W,YER091C,YER152C,YFL008W,YFL021W,YGL009C,YGL071W,YGL190C,YGL255W,YGR117C,YGR146C,YGR164W,YHR018C,YHR063C,YHR135C,YHR136C,YHR145C,YHR208W,YIL050W,YIL121W,YJR003C,YJR016C,YJR048W,YKL029C,YKL030W,YKL120W,YKR036C,YLR099C,YLR307W,YLR348C,YLR349W,YLR355C,YLR451W,YMR108W,YMR110C,YMR173W,YMR276W,YMR291W,YNL104C,YNL241C,YNL324W…
YDR216W	YAR003W,YBR129C,YBR132C,YCL012W,YCR050C,YDR099W,YDR530C,YER152C,YFR055W,YGR294W,YHR135C,YHR136C,YHR137W,YIL062C,YJL152W,YJL206C,YJR048W,YJR148W,YKL030W,YLR099C,YLR439W,YMR291W,YNL154C,YNR066C,YOL107W,YOR043W,YOR377W,YPL016W,YPL066W,YPL156C
YGL237C	YAL008W,YAL014C,YAL021C,YAL030W,YAL033W,YAL035W,YAL044C,YAL045C,YAL046C,YAR002C-A,YAR027W,YBL002W,YBL003C,YBL018C,YBL024W,YBL026W,YBL040C,YBL051C,YBL064C,YBL076C,YBL077W,YBL087C,YBL090W,YBL107C,YBL112C,YBL113C,YBR005W,YBR009C,YBR010W,YBR014C,YBR016W,YBR035C,YBR052C,YBR062C,YBR070C,YBR075W,YBR076W,YBR077C,YBR079C,YBR082C,YBR090C,YBR091C,YBR096W,YBR106W,YBR109C,YBR121C,YBR122C,YBR137W,YBR143C,YBR15…
YER169W	YAL008W,YAL023C,YAL030W,YAL043C,YAL049C,YAR002W,YBL024W,YBL065W,YBR006W,YBR053C,YBR093C,YBR101C,YBR105C,YBR129C,YBR166C,YBR185C,YBR241C,YBR244W,YBR264C,YBR288C,YCR061W,YDL021W,YDL040C,YDR115W,YDR207C,YDR211W,YDR281C,YDR313C,YDR345C,YDR347W,YER028C,YER044C,YER057C,YER058W,YER062C,YER119C,YFL059W,YGL009C,YGL032C,YGL112C,YGR012W,YGR019W,YGR062C,YGR131W,YGR149W,YGR211W,YGR231C,YGR232W,YGR244C,YGR261C…
YPL248C	YAL010C,YAL012W,YAL016W,YAL022C,YAL030W,YAL033W,YAL042W,YAL043C-A,YAL069W,YAR064W,YAR068W,YBL003C,YBL018C,YBL026W,YBL028C,YBL030C,YBL032W,YBL059W,YBL082C,YBL083C,YBL087C,YBR001C,YBR009C,YBR031W,YBR067C,YBR084C-A,YBR090C,YBR162C,YBR162W-A,YBR171W,YBR187W,YBR196C,YBR220C,YBR221C,YBR222C,YBR243C,YBR244W,YBR249C,YBR253W,YBR262C,YBR265W,YBR283C,YCL007C,YCL009C,YCL017C,YCL018W,YCR012W,YCR013C,YCR023C,Y…
YHR084W	NA
YLR013W	YAR015W,YBL024W,YCL040W,YDL201W,YDR346C,YEL037C,YER067W,YFL034C-B,YFR017C,YGL111W,YGR006W,YGR160W,YGR211W,YHR135C,YHR146W,YHR182W,YIL172C,YJL050W,YJL095W,YJL168C,YKL120W,YLR068W,YLR129W,YLR258W,YMR023C,YMR034C,YMR235C,YMR246W,YNL036W,YNL160W,YNL182C,YNL248C,YNL256W,YNL264C,YNR001C,YNR038W,YOR043W,YOR095C,YOR272W,YOR324C,YOR377W,YPL016W,YPL030W,YPL063W,YPL093W,YPL254W
YMR021C	YAR027W,YBL051C,YBR054W,YBR296C,YCL027W,YCL040W,YCL042W,YCR021C,YDL040C,YDL234C,YDR055W,YDR128W,YDR276C,YDR419W,YEL037C,YER067W,YER150W,YFL026W,YFL041W,YFL050C,YFL068W,YGL027C,YGL112C,YGR008C,YGR138C,YGR139W,YGR250C,YGR261C,YGR296W,YHL050C,YHR050W,YHR070W,YHR135C,YHR219W,YIL015W,YIL087C,YIL102C,YIR035C,YIR043C,YJR148W,YKL145W,YKL212W,YLL026W,YLR049C,YLR129W,YLR178C,YLR258W,YLR274W,YLR297W,YLR343W…
YDR463W	YAL062W,YAR027W,YAR071W,YBL002W,YBL003C,YBR005W,YBR009C,YBR010W,YBR012C,YBR056W,YBR068C,YBR069C,YBR071W,YBR093C,YBR099C,YBR101C,YBR105C,YBR129C,YBR135W,YBR207W,YBR244W,YBR264C,YBR265W,YBR302C,YCL030C,YCL064C,YDL012C,YDL022W,YDL023C,YDL072C,YDL120W,YDL128W,YDL196W,YDL241W,YDR047W,YDR072C,YDR077W,YDR105C,YDR112W,YDR146C,YDR174W,YDR209C,YDR222W,YDR224C,YDR264C,YDR270W,YDR281C,YDR282C,YDR284C,YDR297W…
YGL162W	YBR129C,YBR152W,YBR244W,YBR265W,YCR069W,YDL242W,YDR019C,YER064C,YFR026C,YGL162W,YGR161C,YHR018C,YHR043C,YHR073W,YHR200W,YIL100W,YIR031C,YIR040C,YJL013C,YJR119C,YJR125C,YKL035W,YKR102W,YLL034C,YLR019W,YLR042C,YLR049C,YLR099C,YLR183C,YLR297W,YML027W,YMR023C,YMR133W,YMR155W,YMR189W,YMR276W,YNL065W,YNL116W,YNL289W,YNL300W,YNL312W,YNL322C,YNR035C,YOR043W,YOR065W,YOR247W,YOR317W,YOR357C,YOR367W,YPL016W…
YKL112W	YAL007C,YAL008W,YAL036C,YAL043C-A,YAL044C,YAL060W,YAR009C,YAR033W,YBL001C,YBL007C,YBL009W,YBL010C,YBL011W,YBL023C,YBL027W,YBL032W,YBL036C,YBL040C,YBL041W,YBL058W,YBL069W,YBL070C,YBL091C,YBL103C,YBR012C,YBR012W-B,YBR032W,YBR034C,YBR035C,YBR046C,YBR055C,YBR057C,YBR061C,YBR067C,YBR069C,YBR095C,YBR097W,YBR098W,YBR103W,YBR141C,YBR142W,YBR143C,YBR145W,YBR155W,YBR158W,YBR159W,YBR160W,YBR162W-A,YBR163W,Y…
YHL020C	YBR029C,YBR129C,YBR177C,YBR178W,YBR244W,YDL127W,YDR123C,YDR124W,YDR274C,YDR275W,YDR481C,YDR497C,YDR502C,YER026C,YER043C,YER044C,YER091C,YFR030W,YFR033C,YGL055W,YGL077C,YGL230C,YGR004W,YGR040W,YGR131W,YGR149W,YGR151C,YGR157W,YGR176W,YGR177C,YGR234W,YGR259C,YGR260W,YHR004C,YHR018C,YHR053C,YHR055C,YHR067W,YHR123W,YHR200W,YIL034C,YIL124W,YIL143C,YIR042C,YJL048C,YJL079C,YJL115W,YJL142C,YJL153C,YJL167W…
YKL062W	YBR093C,YBR296C,YCR050C,YCR095C,YDR281C,YDR306C,YDR492W,YER017C,YER164W,YFL051C,YGL095C,YGL255W,YHR039C,YHR105W,YIL156W,YIL160C,YJL045W,YJR114W,YJR148W,YKL062W,YKR086W,YLL030C,YML004C,YML015C,YML098W,YMR110C,YMR186W,YNL007C,YNR032W,YOR027W,YOR080W,YOR289W,YOR298W,YPL041C,YPL240C,YPR124W,YPR173C
YFR034C	YAL011W,YAL014C,YAR027W,YAR075W,YBL021C,YBL034C,YBL107C,YBR022W,YBR026C,YBR047W,YBR052C,YBR067C,YBR071W,YBR080C,YBR082C,YBR089W,YBR108W,YBR112C,YBR140C,YBR144C,YBR181C,YBR189W,YBR218C,YBR244W,YBR265W,YBR299W,YCR005C,YDL012C,YDL021W,YDL041W,YDL075W,YDL081C,YDL083C,YDL111C,YDL120W,YDL135C,YDL143W,YDR033W,YDR110W,YDR173C,YDR174W,YDR209C,YDR220C,YDR225W,YDR297W,YDR314C,YDR360W,YDR372C,YDR396W,YDR411C…
YIL101C	YBR046C,YBR093C,YBR291C,YDL216C,YDR281C,YDR485C,YFL008W,YFR006W,YHR068W,YHR085W,YHR097C,YHR135C,YHR140W,YIR034C,YJR148W,YKL001C,YKL090W,YKL111C,YLR025W,YLR099C,YLR113W,YLR119W,YLR436C,YMR034C,YNL019C,YNL065W,YNL211C,YNL296W,YNL328C,YNR050C,YOL160W,YOR212W,YPL016W,YPL017C,YPL049C,YPL058C,YPL063W,YPL066W,YPL095C,YPL162C,YPR109W
YDR123C	YAL043C,YAR071W,YBL051C,YBR093C,YBR101C,YBR129C,YBR134W,YBR185C,YCR050C,YDL134C,YDR123C,YDR209C,YDR281C,YDR438W,YDR527W,YFL016C,YFL068W,YGL248W,YGL255W,YHR007C,YHR067W,YHR138C,YHR219W,YIR042C,YJL076W,YJL079C,YKL027W,YKL043W,YKL120W,YLL012W,YLR049C,YLR155C,YLR157C,YLR158C,YLR168C,YLR260W,YLR302C,YML130C,YMR023C,YMR066W,YMR067C,YMR126C,YMR171C,YNL007C,YNL064C,YNL170W,YNL184C,YNL210W,YNL324W,YOL101C…
YGL035C	YAR071W,YBL051C,YBR050C,YBR051W,YBR069C,YBR071W,YBR089W,YBR093C,YBR101C,YBR126C,YBR296C,YBR297W,YBR298C,YDL022W,YDL023C,YDL048C,YDL242W,YDR099W,YDR171W,YDR222W,YDR277C,YDR281C,YDR297W,YDR342C,YDR343C,YDR345C,YER035W,YER079W,YFL036W,YFL051C,YFL052W,YFL054C,YFR033C,YGL157W,YGR086C,YGR137W,YGR146C,YGR177C,YGR243W,YHL032C,YHR018C,YHR096C,YHR104W,YHR136C,YHR214W-A,YHR215W,YIL067C,YJL012C,YJR025C,YJR14…
YPR199C	YBL051C,YBR089W,YBR093C,YBR103W,YBR121C,YDL044C,YDL045C,YDL071C,YDL073W,YDR099W,YFL068W,YFR006W,YGL175C,YGR024C,YGR086C,YGR274C,YIL041W,YIL044C,YIL128W,YJR089W,YJR148W,YKL007W,YKL095W,YKR023W,YLR099C,YLR100W,YLR101C,YML004C,YML027W,YML130C,YMR027W,YMR036C,YMR052W,YMR062C,YMR072W,YMR172W,YMR173W,YMR220W,YMR276W,YMR314W,YNL051W,YNL293W,YNR052C,YOL097C,YOR008C-A,YOR039W,YOR043W,YOR214C,YOR320C,YOR37…
YOR140W	YAR064W,YAR068W,YBL061C,YBR042C,YBR129C,YBR144C,YBR260C,YCL075W,YCR036W,YDL155W,YDR068W,YDR144C,YFL003C,YFR006W,YGL258W,YGR044C,YHR003C,YHR018C,YHR214W,YHR214W-A,YKL010C,YKL043W,YKR093W,YKR102W,YLR087C,YLR269C,YML021C,YMR173W,YNR060W,YOL052C,YOR168W,YOR341W,YOR381W,YOR382W,YOR383C,YPL062W,YPR082C
YPL089C	YBL031W,YDR174W,YDR395W,YEL023C,YFR006W,YJR152W,YKR062W,YLR099C,YLR101C,YLR112W,YLR155C,YLR157C,YLR158C,YLR160C,YLR258W,YLR294C,YNL276C,YOL122C,YOR290C,YPL089C
YGL131C	NA
YKL222C	YBL079W,YBR201W,YCL014W,YCR087W,YDL011C,YDL077C,YDR153C,YER029C,YFL068W,YGL029W,YGR041W,YGR296W,YHR219W,YKL093W,YKL222C,YLR177W,YLR467W,YMR034C,YOL002C,YOL075C,YPL016W,YPL272C
YIL131C	YBL051C,YDL040C,YDL046W,YDR298C,YER124C,YFL050C,YGL112C,YHR135C,YHR146W,YHR215W,YKL219W,YLR427W,YMR034C,YMR192W,YMR215W,YNL043C,YNR038W,YNR042W,YOR038C,YOR043W,YOR094W,YOR231W,YOR370C,YPL122C,YPR001W,YPR035W
YDL056W	YBL051C,YBR070C,YBR071W,YBR089W,YCL017C,YCL057W,YER059W,YER070W,YER095W,YER124C,YFL068W,YGR203W,YHR149C,YIL156W,YJL118W,YJL196C,YKL045W,YKL075C,YLR030W,YLR042C,YLR050C,YLR103C,YLR161W,YLR297W,YMR034C,YMR186W,YMR192W,YNL043C,YNL064C,YNL102W,YNL189W,YNL283C,YNL312W,YNR009W,YOL017W,YOL119C,YOL126C,YOR043W,YOR248W,YOR324C,YOR354C,YPL014W,YPL016W,YPL075W,YPL127C,YPL137C,YPL240C
YDR310C	YAL018C,YAL022C,YAR042W,YAR053W,YAR071W,YBL002W,YBL032W,YBL098W,YBL107C,YBR005W,YBR045C,YBR056W,YBR063C,YBR071W,YBR089W,YBR093C,YBR126C,YBR148W,YBR149W,YBR161W,YBR173C,YBR180W,YBR230C,YBR250W,YBR287W,YBR302C,YCL048W,YCL064C,YCR013C,YDL022W,YDL023C,YDL072C,YDR042C,YDR077W,YDR105C,YDR185C,YDR223W,YDR230W,YDR281C,YDR310C,YDR319C,YDR368W,YDR411C,YDR534C,YEL060C,YEL069C,YEL077C,YER002W,YER035W,YER073W…
YDL106C	YAL043C-A,YAR015W,YAR018C,YAR053W,YAR071W,YBL024W,YBL058W,YBL091C,YBR012C,YBR041W,YBR054W,YBR088C,YBR089W,YBR093C,YBR143C,YBR187W,YBR265W,YBR266C,YBR288C,YBR296C,YCL030C,YCL031C,YCL064C,YCR005C,YCR050C,YCR102C,YDL014W,YDL021W,YDL029W,YDL040C,YDL084W,YDL100C,YDL112W,YDL117W,YDL131W,YDL178W,YDL182W,YDL226C,YDL229W,YDR143C,YDR222W,YDR281C,YDR292C,YDR294C,YDR346C,YDR353W,YDR399W,YDR481C,YDR533C,YEL03…
YPL139C	YAL068C,YBL098W,YBL107C,YBR006W,YBR082C,YBR083W,YBR093C,YBR101C,YBR222C,YBR244W,YCL004W,YCL027W,YCL038C,YDL135C,YDL171C,YDR071C,YDR088C,YDR145W,YDR146C,YDR207C,YDR209C,YDR214W,YDR232W,YDR481C,YDR492W,YDR541C,YEL020C,YER060W,YFL016C,YFR041C,YGL019W,YGL055W,YGL077C,YGL153W,YGL169W,YGL232W,YGL255W,YGR001C,YGR012W,YGR078C,YGR095C,YGR116W,YGR177C,YGR219W,YGR253C,YGR260W,YGR278W,YHL017W,YHR053C,YHR055C…
YOR337W	NA
A1	NA
A2	NA
YOL108C	YAL061W,YBL013W,YBL042C,YBL048W,YBR022W,YBR177C,YBR185C,YCL012W,YDL090C,YDL158C,YDL169C,YDR034C,YDR048C,YDR058C,YDR088C,YDR092W,YDR217C,YDR290W,YDR308C,YDR390C,YDR422C,YEL035C,YER099C,YER135C,YER137C,YFL011W,YFR057W,YGL003C,YGL029W,YGL035C,YGL162W,YGL175C,YGR056W,YGR058W,YGR206W,YGR226C,YGR244C,YHL014C,YHR089C,YHR154W,YHR168W,YIL055C,YIL072W,YIR042C,YJL039C,YJL045W,YJL082W,YJL090C,YJL099W,YJL108C…
YML081W	YAL005C,YAR015W,YAR018C,YAR071W,YBR067C,YBR083W,YBR093C,YBR129C,YBR207W,YBR244W,YCR005C,YDL241W,YDR044W,YDR174W,YDR209C,YDR270W,YDR281C,YDR297W,YDR305C,YDR481C,YEL065W,YER028C,YER029C,YER044C,YER145C,YFR054C,YGL012W,YGL032C,YGL038C,YGL062W,YGR060W,YGR146C,YGR151C,YGR176W,YGR177C,YGR256W,YHL047C,YHR053C,YHR055C,YHR163W,YHR183W,YHR215W,YIL015W,YIL131C,YIL175W,YJR151C,YKL051W,YLR047C,YLR049C,YLR056W…
YER088C	YAL018C,YAR068W,YBR129C,YBR135W,YBR244W,YCL025C,YDL117W,YDR019C,YDR036C,YDR122W,YDR309C,YDR313C,YER029C,YGL062W,YGR049W,YGR134W,YGR146C,YHR018C,YHR074W,YHR146W,YHR214W,YIL169C,YIR016W,YJL167W,YJR011C,YJR083C,YJR112W,YJR130C,YKL206C,YLL050C,YLR015W,YLR049C,YLR099C,YLR265C,YLR269C,YLR297W,YLR428C,YML007W,YMR023C,YMR034C,YMR145C,YMR151W,YMR171C,YMR175W,YMR191W,YMR298W,YNL065W,YNL146W,YNL152W,YNL264C…
YLR375W	NA
YPL177C	YAL010C,YAL012W,YAL016W,YAL022C,YAL033W,YAL040C,YAL043C,YAL069W,YAR062W,YAR068W,YBL003C,YBL018C,YBL026W,YBL027W,YBL028C,YBL030C,YBL032W,YBL059W,YBL082C,YBL090W,YBL098W,YBL107C,YBR001C,YBR002C,YBR009C,YBR031W,YBR053C,YBR084C-A,YBR090C,YBR145W,YBR162C,YBR162W-A,YBR171W,YBR187W,YBR196C,YBR220C,YBR244W,YBR253W,YBR256C,YBR262C,YBR268W,YBR283C,YCL009C,YCL017C,YCL018W,YCL035C,YCL066W,YCR003W,YCR012W,YCR…
YMR168C	NA
YJR127C	NA
YBR150C	YCR102C,YDL131W,YDR122W,YDR209C,YDR210W,YEL037C,YER001W,YER163C,YFL014W,YFR055W,YFR056C,YGL018C,YGL032C,YHR137W,YIL087C,YIL112W,YIR027C,YJL217W,YKL062W,YKL096W,YKL096W-A,YKL120W,YKR093W,YLR108C,YLR184W,YLR279W,YLR395C,YLR460C,YML089C,YMR034C,YMR136W,YMR319C,YNL134C,YNL160W,YNL180C,YNL195C,YOL047C,YOL058W,YOL084W,YOL119C,YOR008C-A,YOR009W,YOR024W,YOR072W,YOR235W,YOR273C,YPL016W,YPL148C,YPL165C,YPR…
YJL089W	YAL062W,YAR015W,YBL058W,YBR129C,YBR135W,YBR244W,YBR265W,YDR019C,YER029C,YGR012W,YGR151C,YHR146W,YHR179W,YIR010W,YJR094C,YJR157W,YKR071C,YLR099C,YLR368W,YMR023C,YMR178W,YMR314W,YNL065W,YNL157W,YNL264C,YNL289W,YNL299W,YNR066C,YOR043W,YOR229W,YOR324C,YPL016W,YPL122C
YIL130W	NA
YDR421W	YAL033W,YBR011C,YBR029C,YBR031W,YBR091C,YBR118W,YBR145W,YBR162W-A,YBR262C,YBR268W,YCL018W,YCL065W,YCL066W,YCR040W,YCR045C,YDL081C,YDL106C,YDL131W,YDL184C,YDR056C,YDR096W,YDR281C,YDR378C,YDR421W,YDR461W,YEL021W,YER001W,YER019C-A,YER146W,YER178W,YFL023W,YFL026W,YGL009C,YGL031C,YGL032C,YGL075C,YGL089C,YGR015C,YGR025W,YGR063C,YGR064W,YGR114C,YGR140W,YGR148C,YGR192C,YGR280C,YHR005C-A,YHR010W,YHR021C,Y…
YJL110C	YAR071W,YBL042C,YBR093C,YCL025C,YDR281C,YDR481C,YDR524C,YEL002C,YER038C,YFL001W,YFL021W,YFR033C,YGL228W,YGL249W,YGL255W,YHL016C,YHR128W,YHR136C,YHR215W,YIR032C,YJL110C,YKL216W,YKR039W,YLR099C,YLR420W,YML027W,YML089C,YMR002W,YMR023C,YMR253C,YNL105W,YNL141W,YNL142W,YNL183C,YNL223W,YNL289W,YOL101C,YOL126C,YOL143C,YOL144W,YOR065W,YOR074C,YOR129C,YPL016W,YPR138C
YNL199C	YAL036C,YAL038W,YAL060W,YAL062W,YAL064C-A,YAL064W-B,YAL065C,YAL067C,YAL069W,YAR028W,YAR031W,YAR071W,YAR073W,YAR075W,YBL027W,YBL058W,YBL084C,YBL086C,YBL092W,YBL101W-A,YBR006W,YBR012C,YBR021W,YBR024W,YBR030W,YBR054W,YBR067C,YBR092C,YBR093C,YBR116C,YBR137W,YBR142W,YBR143C,YBR155W,YBR169C,YBR177C,YBR179C,YBR183W,YBR187W,YBR189W,YBR196C,YBR239C,YBR244W,YBR265W,YBR283C,YBR288C,YBR296C,YCL005W,YCL020W,Y…
YER040W	YAL012W,YAL014C,YAL062W,YAR015W,YAR053W,YAR071W,YBL032W,YBL063W,YBL098W,YBR006W,YBR031W,YBR067C,YBR070C,YBR093C,YBR124W,YBR177C,YBR187W,YBR196C,YBR241C,YBR256C,YBR265W,YBR283C,YCL009C,YCL012W,YCL018W,YCL027W,YCL049C,YCL054W,YCL065W,YCL066W,YCR012W,YCR013C,YCR040W,YDL003W,YDL041W,YDL052C,YDL055C,YDL070W,YDL128W,YDR012W,YDR027C,YDR056C,YDR086C,YDR096W,YDR119W,YDR151C,YDR174W,YDR192C,YDR274C,YDR281C…
YMR037C	YAR015W,YAR068W,YAR071W,YBL001C,YBL047C,YBR093C,YBR129C,YBR244W,YCL025C,YCR076C,YDL001W,YDL085W,YDR099W,YDR200C,YDR207C,YDR281C,YDR323C,YDR481C,YDR500C,YER013W,YFL003C,YFL024C,YGL111W,YGL262W,YGR195W,YGR251W,YHR135C,YHR146W,YHR156C,YHR214W,YIL011W,YIL122W,YIL169C,YIR028W,YJL059W,YJL076W,YJL122W,YJL145W,YJR054W,YJR128W,YKL178C,YKR039W,YLR049C,YLR099C,YLR102C,YLR155C,YLR157C,YLR158C,YLR159W,YLR160C…
YBR267W	NA
YNL027W	YAL033W,YBL003C,YBR005W,YBR071W,YBR082C,YBR093C,YBR101C,YBR129C,YBR244W,YBR287W,YBR296C,YDL002C,YDL012C,YDL212W,YDL241W,YDR151C,YDR209C,YDR210W,YDR213W,YDR486C,YEL060C,YER029C,YER035W,YGL053W,YGL166W,YGL174W,YGR136W,YGR137W,YGR161C,YGR268C,YHR053C,YHR055C,YIL117C,YJL053W,YKL001C,YKL055C,YLL012W,YLR099C,YLR120C,YLR194C,YLR231C,YLR257W,YLR294C,YLR350W,YLR414C,YML094W,YMR009W,YMR016C,YMR314W,YMR316W…
YPL202C	YBR026C,YBR056W,YBR093C,YBR101C,YBR116C,YBR126C,YBR209W,YBR244W,YCL040W,YCR007C,YDL022W,YDL023C,YDL135C,YDR207C,YDR209C,YDR281C,YDR425W,YEL060C,YER029C,YER030W,YFL013W-A,YFR004W,YFR041C,YGL255W,YGR033C,YGR132C,YGR137W,YGR167W,YGR253C,YHL021C,YHR127W,YHR146W,YIL020C,YIL103W,YIL124W,YIR001C,YJL076W,YJL115W,YJL123C,YJR014W,YKL007W,YKL026C,YKL043W,YKL119C,YKL142W,YLR026C,YLR049C,YLR079W,YLR099C,YLR11…
YBR033W	NA
YPL038W	YBR170C,YDR502C,YFL013W-A,YFR006W,YFR030W,YGR155W,YJL212C,YKL095W,YLR099C,YLR101C,YLR191W,YLR362W,YMR034C,YMR180C,YMR189W,YNL300W,YPL038W,YPL274W
YLR176C	YBL051C,YBR124W,YBR129C,YBR166C,YDL129W,YDL226C,YDR033W,YDR207C,YDR281C,YDR372C,YDR423C,YEL047C,YEL060C,YGL012W,YGL184C,YGR117C,YGR146C,YGR161C,YGR180C,YGR183C,YGR212W,YHL016C,YHR135C,YHR136C,YHR146W,YHR208W,YIL061C,YIL066C,YIL068C,YIL117C,YIR009W,YJL026W,YJL088W,YJL134W,YJR148W,YKL003C,YKL030W,YKL047W,YKL120W,YKR032W,YLL002W,YLR034C,YLR099C,YLR155C,YLR157C,YLR176C,YLR177W,YLR183C,YLR345W,YLR395C…
YJL056C	YAL029C,YBR296C,YDL124W,YDR195W,YFL014W,YFR030W,YGL055W,YGL181W,YGL255W,YGR032W,YHL012W,YHR018C,YHR134W,YIL101C,YIL117C,YIL170W,YJL079C,YJR025C,YJR104C,YJR130C,YJR148W,YKL001C,YKL073W,YKL104C,YKR061W,YKR093W,YKR103W,YLR049C,YLR130C,YLR231C,YLR348C,YLR349W,YLR355C,YLR423C,YLR453C,YML006C,YML130C,YMR034C,YMR040W,YMR062C,YMR184W,YMR315W,YNL064C,YNL104C,YNL160W,YNL234W,YNL281W,YOL031C,YOL119C,YOL143C…
YBR049C	YAL003W,YAL036C,YAR009C,YAR010C,YAR042W,YBL005W-A,YBL101W-A,YBR005W,YBR010W,YBR012C,YBR012W-A,YBR012W-B,YBR025C,YBR031W,YBR041W,YBR048W,YBR054W,YBR084W,YBR249C,YCL054W,YCL064C,YCR005C,YCR103C,YDL097C,YDL229W,YDR012W,YDR158W,YDR168W,YDR176W,YDR194C,YDR212W,YDR337W,YDR354W,YDR388W,YDR391C,YDR404C,YDR411C,YDR502C,YDR525W,YEL034W,YER023W,YER044C,YER052C,YER057C,YER062C,YER073W,YER083C,YER091C,YER131W…
YBL005W	YBL006C,YBR018C,YBR049C,YBR051W,YBR146W,YCL006C,YCL025C,YCL066W,YCR086W,YDL100C,YDR099W,YDR110W,YDR130C,YDR207C,YDR414C,YDR484W,YEL010W,YEL051W,YER100W,YGL009C,YGL027C,YGL039W,YGL048C,YGL075C,YGL180W,YGL188C,YGL239C,YGL262W,YHR093W,YHR135C,YHR145C,YIL097W,YIL099W,YJL053W,YJL156C,YJR006W,YJR038C,YJR054W,YJR100C,YJR107W,YJR148W,YJR155W,YKL001C,YKL120W,YLL025W,YLL038C,YLR090W,YLR099C,YLR101C,YLR341W…
YMR016C	YAL061W,YAR018C,YBR009C,YBR010W,YBR067C,YBR084C-A,YBR093C,YBR129C,YBR264C,YBR296C,YCR050C,YDL027C,YDR342C,YDR343C,YER001W,YER029C,YER044C,YER067W,YER091C,YER094C,YER100W,YER158C,YFL014W,YFR006W,YFR016C,YGL032C,YGL255W,YGR033C,YGR139W,YGR147C,YGR176W,YGR250C,YGR279C,YHR049W,YHR053C,YHR135C,YHR139C,YHR146W,YHR179W,YIL011W,YJL167W,YJL217W,YJR148W,YKL009W,YKL043W,YKL044W,YKL062W,YKL120W,YKR012C,YKR01…
YNL139C	NA
YDL002C	NA
