# Supplementary material for: Improved recovery of cell-cycle gene expression in Saccharomyces cerevisiae from regulatory interactions in multiple omics data
Source: BMC Genomics. 2020 Feb 13;21:159. doi: 10.1186/s12864-020-6554-8 (PMC7020519; doi:10.1186/s12864-020-6554-8)
Supplement: Supplementary file 10 — Additional file 10: File S3. Lists of TF-target interactions in All PWM data. [file 12864_2020_6554_MOESM10_ESM.txt]

TF	Targets
YLR228C	YBL067C,YBL106C,YBR157C,YBR207W,YBR268W,YBR301W,YCL010C,YCL014W,YCL016C,YCL034W,YCL035C,YCR002C,YCR025C,YDL014W,YDL015C,YDL036C,YDL089W,YDL090C,YDL145C,YDL168W,YDL186W,YDL188C,YDR058C,YDR062W,YDR069C,YDR183W,YDR194C,YDR195W,YDR332W,YDR540C,YEL049W,YER001W,YER097W,YER150W,YFL067W,YFR050C,YGL001C,YGL055W,YGL136C,YGL139W,YGL260W,YGL261C,YGR051C,YGR052W,YGR159C,YGR165W,YGR179C,YGR287C,YGR294W,YHL034C…
YOR372C	YAL013W,YAL014C,YAL039C,YAR018C,YAR042W,YAR064W,YAR075W,YBL031W,YBL063W,YBL064C,YBL079W,YBL080C,YBL088C,YBR009C,YBR010W,YBR018C,YBR021W,YBR069C,YBR077C,YBR083W,YBR092C,YBR093C,YBR094W,YBR114W,YBR121C,YBR129C,YBR135W,YBR157C,YBR212W,YBR213W,YBR223C,YBR229C,YBR250W,YCL008C,YCL040W,YCL042W,YCL043C,YCL058C,YCR003W,YCR009C,YCR024C,YCR024C-A,YCR042C,YCR068W,YDL020C,YDL026W,YDL053C,YDL080C,YDL088C,YDL08…
YFL044C	YAL003W,YAL028W,YAL029C,YAL032C,YAL039C,YAL053W,YAR002W,YAR018C,YAR027W,YAR070C,YAR071W,YBL003C,YBL007C,YBL032W,YBL033C,YBL074C,YBL081W,YBL086C,YBL093C,YBR025C,YBR057C,YBR065C,YBR069C,YBR073W,YBR105C,YBR106W,YBR114W,YBR157C,YBR238C,YBR291C,YBR299W,YCL047C,YCL055W,YCL056C,YCR045C,YDL014W,YDL015C,YDL024C,YDL046W,YDL047W,YDL049C,YDL185W,YDL229W,YDR004W,YDR037W,YDR085C,YDR102C,YDR103W,YDR186C,YDR207C…
YGL209W	YAL005C,YAL061W,YAR029W,YAR030C,YBL094C,YBR084W,YBR097W,YBR124W,YCL050C,YCR090C,YCR098C,YDL034W,YDL147W,YDL157C,YDL245C,YDR194C,YDR195W,YDR305C,YDR317W,YDR484W,YDR493W,YEL009C,YER177W,YFL049W,YFR050C,YGL043W,YGL100W,YGL201C,YGL226W,YGR030C,YGR031W,YGR089W,YHL005C,YHR033W,YIL058W,YIL127C,YIL130W,YIL131C,YIL155C,YIR031C,YJL061W,YJL064W,YJR124C,YJR134C,YJR158W,YKL083W,YKL084W,YKL154W,YLR025W,YLR211C…
YKR101W	YAL030W,YAL031C,YBR014C,YBR076W,YCR060W,YDL105W,YDL106C,YDL239C,YDR058C,YDR303C,YGL050W,YGR165W,YJL045W,YKL025C,YKL062W,YLR238W,YLR437C,YLR438W,YML071C,YMR037C,YNR065C,YPL003W,YPL004C,YPL032C
YML065W	YAL001C,YAL015C,YAL025C,YAL029C,YAL039C,YAL053W,YAL055W,YAL067C,YAR002W,YAR042W,YAR053W,YAR070C,YAR071W,YAR073W,YBL016W,YBL027W,YBL028C,YBL029W,YBL038W,YBL039C,YBL076C,YBL095W,YBL098W,YBR001C,YBR026C,YBR027C,YBR028C,YBR031W,YBR035C,YBR040W,YBR044C,YBR059C,YBR065C,YBR074W,YBR085W,YBR086C,YBR087W,YBR089W,YBR105C,YBR106W,YBR109C,YBR110W,YBR112C,YBR119W,YBR123C,YBR127C,YBR133C,YBR135W,YBR136W,YBR148W…
TBP-TFIIA	YAL049C,YAR020C,YAR044W,YCR046C,YDL206W,YDR233C,YEL046C,YEL062W,YFL048C,YGR233C,YIL016W,YJL154C,YJR121W,YLR031W,YLR270W,YLR448W,YML121W,YML122C,YMR279C,YNL228W,YOR006C,YPL084W,YPR014C,YPR184W
YDR049W	YCL056C,YDL115C,YDR003W,YDR116C,YDR286C,YDR287W,YDR323C,YDR403W,YDR514C,YDR515W,YEL070W,YER001W,YFL054C,YGL129C,YGL211W,YGL232W,YHR068W,YJL067W,YJR153W,YKL100C,YKL219W,YKR051W,YLR009W,YLR297W,YML034W,YML124C,YMR115W,YMR267W,YNL083W,YNL213C,YNR073C,YOR214C,YPL139C,YPL230W,YPL254W,YPR139C,YPR140W,YPR165W,YPR180W
YIR023W	YAL015C,YAL019W,YAL023C,YAL025C,YAL060W,YAR002W,YAR010C,YAR027W,YAR030C,YAR042W,YAR070C,YAR071W,YBL005W-A,YBL005W-B,YBL029W,YBL038W,YBL039C,YBL040C,YBL054W,YBL055C,YBL076C,YBL077W,YBL078C,YBL095W,YBL101W-A,YBL101W-B,YBR012C,YBR012W-A,YBR012W-B,YBR028C,YBR031W,YBR040W,YBR043C,YBR068C,YBR069C,YBR074W,YBR077C,YBR085W,YBR089C-A,YBR119W,YBR127C,YBR161W,YBR166C,YBR176W,YBR198C,YBR199W,YBR203W,YBR209W,Y…
YHR124W	YAL054C,YBL064C,YBL086C,YBR011C,YBR084C-A,YBR089C-A,YBR179C,YBR180W,YBR250W,YCR010C,YCR045C,YCR061W,YCR087W,YDL022W,YDL028C,YDL079C,YDL102W,YDL114W,YDL239C,YDL241W,YDR003W,YDR042C,YDR065W,YDR091C,YDR100W,YDR155C,YDR156W,YDR173C,YDR174W,YDR218C,YDR281C,YDR285W,YDR317W,YDR372C,YDR373W,YDR374C,YDR487C,YDR516C,YDR517W,YEL024W,YEL060C,YER044C-A,YER105C,YER106W,YER116C,YER117W,YER122C,YER123W,YER155C,Y…
YKL032C	YAL005C,YAL007C,YAR066W,YBL034C,YBL090W,YBL105C,YBR035C,YBR048W,YBR049C,YBR080C,YBR082C,YBR129C,YBR157C,YBR206W,YBR297W,YCL041C,YCR007C,YCR009C,YCR034W,YCR072C,YDL079C,YDL108W,YDL109C,YDL153C,YDL200C,YDR026C,YDR087C,YDR159W,YDR162C,YDR241W,YDR256C,YDR277C,YDR333C,YDR334W,YDR399W,YDR414C,YDR429C,YDR437W,YDR441C,YDR442W,YDR459C,YDR460W,YDR472W,YDR509W,YDR525W,YEL006W,YEL062W,YER022W,YER029C,YER030W…
YGR097W	YAL064C-A,YAR029W,YAR035W,YAR075W,YBL001C,YBL058W,YBL095W,YBL113C,YBR048W,YBR054W,YBR095C,YBR119W,YBR211C,YBR212W,YBR228W,YBR242W,YBR294W,YCL063W,YCL064C,YCR024C,YCR045C,YCR061W,YCR101C,YDL033C,YDL045C,YDR009W,YDR080W,YDR146C,YDR179C,YDR192C,YDR239C,YDR250C,YDR276C,YDR423C,YDR457W,YDR520C,YDR534C,YEL012W,YEL043W,YEL064C,YER077C,YER102W,YER151C,YER162C,YER176W,YGL086W,YGL140C,YGL171W,YGL202W,YGR06…
YCR018C	YBL012C,YBL078C,YCR049C,YDL079C,YDR462W,YGR071C,YGR260W,YIR023W,YJL034W,YJL035C,YJL067W,YJL068C,YJL097W,YJR148W,YLR371W,YML063W,YML064C,YML087C,YML100W,YML101C,YMR237W,YNL203C,YNR008W,YOL005C,YOL042W,YOL043C,YOL070C,YOR100C,YOR141C,YOR142W,YOR161C,YPL222W,YPR143W
YNL103W	YAL002W,YAL012W,YAL017W,YAL018C,YAL028W,YAL029C,YBL086C,YBL107C,YBR003W,YBR015C,YBR077C,YBR082C,YBR204C,YBR205W,YBR222C,YBR286W,YBR291C,YCL017C,YCL034W,YCL035C,YCL040W,YCL042W,YCL043C,YCL063W,YCL064C,YCR011C,YCR049C,YCR057C,YCR061W,YCR064C,YCR067C,YCR068W,YCR077C,YCR092C,YCR093W,YDL014W,YDL015C,YDL031W,YDL033C,YDL059C,YDL070W,YDL072C,YDL101C,YDL112W,YDL113C,YDL117W,YDL126C,YDL147W,YDL148C,YDR007W…
YDR213W	YAL047C,YAR020C,YBL044W,YBL045C,YBL088C,YBL096C,YBL097W,YBL107C,YBR013C,YBR037C,YBR038W,YBR072W,YBR083W,YBR109C,YBR110W,YBR138C,YBR139W,YBR159W,YBR182C,YBR227C,YBR228W,YBR294W,YBR301W,YCL034W,YCL035C,YCR025C,YCR047C,YCR048W,YCR075C,YCR077C,YDL041W,YDL075W,YDL089W,YDL090C,YDL120W,YDL184C,YDR069C,YDR080W,YDR179C,YDR213W,YDR214W,YDR326C,YDR332W,YDR353W,YDR354W,YDR374C,YDR389W,YDR403W,YDR411C,YDR426C…
YBR239C	YCL018W,YDL082W,YDL083C,YDL222C,YER001W,YHR056C,YHR088W,YIL152W,YKL096W-A,YKL180W,YMR108W,YNL055C,YNL179C,YOR375C
YDR034C	YAL002W,YAL031C,YBL011W,YBR115C,YBR147W,YBR221C,YBR291C,YDL039C,YDL068W,YDL131W,YDL215C,YDR022C,YDR034C,YDR139C,YDR234W,YDR274C,YDR463W,YEL071W,YER059W,YER094C,YER095W,YFL021W,YGL009C,YGL109W,YGL143C,YGR157W,YGR250C,YGR278W,YHR058C,YHR060W,YHR121W,YHR178W,YIL094C,YIL143C,YIR034C,YIR035C,YJL001W,YJL002C,YJL200C,YKL100C,YKL187C,YKL198C,YKL204W,YKR021W,YLR002C,YLR064W,YLR074C,YLR075W,YLR087C,YLR088W…
YMR280C	YAL053W,YAL054C,YAR035W,YBL015W,YBR230C,YCL025C,YDR006C,YDR007W,YDR055W,YER024W,YGR250C,YJL026W,YJL089W,YKL145W,YKR091W,YML042W,YOL126C,YOR157C,YOR158W,YPL156C,YPR030W
YML007W	YAL014C,YAL019W,YAR014C,YAR015W,YAR070C,YAR071W,YBL008W,YBL032W,YBL033C,YBL059W,YBL095W,YBR008C,YBR021W,YBR028C,YBR057C,YBR117C,YBR131W,YBR209W,YBR223C,YBR238C,YBR241C,YBR242W,YBR252W,YBR277C,YBR279W,YBR292C,YBR300C,YCL017C,YCL044C,YCL048W,YCL051W,YCR019W,YCR024C,YCR032W,YCR102C,YCR105W,YDL008W,YDL030W,YDL036C,YDL045C,YDL124W,YDL125C,YDL139C,YDL172C,YDL180W,YDL201W,YDL202W,YDL203C,YDL205C,YDL215C…
YLL054C	YBR234C,YBR235W,YDR100W,YDR231C,YDR232W,YER145C,YGR018C,YGR019W,YKL035W,YLL027W,YML031W,YML032C,YML100W,YML101C,YOL012C,YOR301W,YPL262W,YPL263C
YIL056W	YBR015C,YBR016W,YCR053W,YDL104C,YDL119C,YDL120W,YDL121C,YDL170W,YDR064W,YDR243C,YEL001C,YER055C,YFL058W,YGL009C,YGL109W,YGR018C,YGR019W,YHR187W,YIL043C,YIL130W,YIL131C,YJL058C,YJL099W,YJR006W,YJR016C,YJR018W,YJR084W,YLR027C,YLR096W,YLR331C,YLR355C,YMR062C,YMR151W,YNL004W,YNL036W,YNL037C,YNL120C,YNL176C,YNL177C,YNL332W,YOL068C,YOR130C,YOR162C,YOR163W,YOR221C,YOR222W,YPL223C,YPL263C,YPL269W
YDR303C	YBR104W,YDL207W,YDR242W,YDR335W,YIL147C,YJL083W,YKR040C,YLR110C,YLR112W,YLR389C,YLR390W,YMR063W,YNL033W,YNL243W,YNL244C,YOR192C,YOR349W,YPL061W,YPL068C
YDR451C	YAL015C,YAL022C,YAL040C,YBL001C,YBL079W,YBL095W,YBL111C,YBR061C,YBR072W,YBR081C,YBR086C,YBR087W,YBR147W,YBR182C,YBR281C,YBR282W,YBR284W,YCL048W,YCL059C,YDL054C,YDL057W,YDL133W,YDL156W,YDL157C,YDL180W,YDL182W,YDL201W,YDL202W,YDL203C,YDL229W,YDR005C,YDR010C,YDR011W,YDR017C,YDR028C,YDR040C,YDR044W,YDR061W,YDR063W,YDR183W,YDR190C,YDR191W,YDR200C,YDR274C,YDR281C,YDR304C,YDR315C,YDR316W,YDR321W,YDR465C…
YLR223C	YAL051W,YAL061W,YAR050W,YBL004W,YBL106C,YBR003W,YBR011C,YBR029C,YBR057C,YBR234C,YBR243C,YBR268W,YCL004W,YCL018W,YDL139C,YDL206W,YDR095C,YDR096W,YDR168W,YDR177W,YDR300C,YDR301W,YDR367W,YDR400W,YDR428C,YDR532C,YDR542W,YER162C,YFL031W,YFR015C,YGL005C,YGL090W,YGL116W,YGL207W,YGR002C,YGR234W,YGR239C,YHL035C,YHR046C,YHR109W,YHR131C,YHR182W,YIL028W,YIL029C,YIL137C,YIR004W,YJL053W,YJL104W,YJR103W,YKL015W…
YLR451W	YAL003W,YAL005C,YAL015C,YAL022C,YAL035W,YAL037W,YAL053W,YAL059W,YAL060W,YAR018C,YAR027W,YAR073W,YBL009W,YBL010C,YBL029W,YBL038W,YBL039C,YBL055C,YBL090W,YBL093C,YBL098W,YBL099W,YBL105C,YBR028C,YBR031W,YBR033W,YBR034C,YBR041W,YBR054W,YBR059C,YBR067C,YBR068C,YBR069C,YBR077C,YBR078W,YBR083W,YBR084W,YBR085W,YBR099C,YBR101C,YBR105C,YBR106W,YBR111C,YBR127C,YBR134W,YBR154C,YBR161W,YBR183W,YBR210W,YBR213W…
YOR363C	YAL009W,YAL010C,YBL015W,YBL067C,YBR036C,YBR120C,YBR188C,YBR189W,YBR273C,YBR274W,YBR276C,YBR278W,YCL001W,YCL032W,YCL033C,YDL089W,YDL090C,YDL153C,YDL229W,YDR070C,YDR084C,YDR129C,YDR179W-A,YDR202C,YDR274C,YDR429C,YDR487C,YEL011W,YEL029C,YEL058W,YEL059C-A,YER054C,YER109C,YER146W,YER155C,YER161C,YER184C,YFL031W,YFL032W,YFL033C,YFR034C,YGL002W,YGL003C,YGL038C,YGL045W,YGL139W,YGL140C,YGL144C,YGL172W,YGL…
YMR070W	YAL027W,YBL029W,YBL098W,YBR029C,YBR030W,YBR033W,YBR054W,YBR083W,YBR137W,YBR144C,YBR191W,YBR234C,YBR281C,YBR282W,YCL028W,YCR002C,YCR037C,YDL007W,YDL016C,YDL029W,YDL065C,YDL070W,YDL072C,YDL124W,YDL125C,YDL245C,YDL246C,YDR027C,YDR072C,YDR076W,YDR289C,YDR297W,YDR465C,YDR466W,YDR507C,YDR535C,YDR542W,YEL057C,YER011W,YER033C,YER034W,YER048C,YER088C,YER144C,YER177W,YFL002C,YFL008W,YFL015C,YFL052W,YGL035C…
YLR113W	YAL062W,YAR009C,YBR057C,YBR133C,YBR135W,YBR149W,YBR153W,YBR196C,YBR213W,YBR220C,YBR229C,YCR008W,YCR075C,YDL022W,YDL035C,YDL174C,YDL176W,YDL177C,YDL178W,YDR037W,YDR052C,YDR271C,YDR272W,YDR276C,YDR330W,YDR406W,YDR480W,YDR499W,YDR506C,YDR509W,YDR516C,YDR522C,YDR543C,YEL008W,YEL033W,YER018C,YER019W,YER064C,YER078C,YER079W,YER144C,YFL053W,YFL054C,YFL059W,YFL060C,YFL063W,YFR017C,YFR028C,YFR029W,YGL049C…
YMR042W	YAL016W,YAL039C,YBR037C,YBR038W,YBR039W,YBR069C,YBR094W,YBR105C,YBR106W,YBR112C,YBR139W,YBR147W,YBR196C,YCR024C,YCR037C,YCR064C,YCR065W,YCR089W,YCR100C,YDL092W,YDL125C,YDL133W,YDL167C,YDL180W,YDL199C,YDL201W,YDR004W,YDR088C,YDR102C,YDR103W,YDR114C,YDR127W,YDR142C,YDR173C,YDR174W,YDR179W-A,YDR293C,YDR296W,YDR298C,YDR310C,YDR311W,YDR345C,YDR372C,YDR373W,YDR376W,YDR389W,YDR418W,YDR451C,YDR452W,YDR45…
YLR131C	YAL062W,YAR007C,YAR008W,YAR042W,YBL053W,YBL058W,YBL097W,YBR057C,YBR077C,YBR093C,YBR133C,YBR135W,YBR139W,YBR157C,YBR173C,YBR175W,YBR196C,YBR199W,YBR206W,YBR213W,YBR229C,YBR262C,YBR285W,YCL042W,YCL058C,YCR025C,YCR050C,YCR091W,YCR107W,YDL021W,YDL022W,YDL035C,YDL127W,YDL145C,YDL174C,YDL233W,YDL240W,YDR052C,YDR084C,YDR089W,YDR186C,YDR188W,YDR219C,YDR221W,YDR269C,YDR277C,YDR326C,YDR327W,YDR406W,YDR424C…
YBR297W	YAL047C,YAL062W,YAR002C-A,YBL013W,YBL014C,YBL024W,YBL058W,YBL063W,YBL064C,YBR031W,YBR057C,YBR133C,YBR135W,YBR204C,YBR213W,YCR004C,YCR106W,YDL035C,YDL085W,YDL174C,YDR052C,YDR234W,YDR258C,YDR278C,YDR344C,YDR406W,YDR434W,YDR441C,YDR462W,YDR475C,YDR490C,YDR492W,YEL058W,YEL059C-A,YER033C,YER064C,YER099C,YER100W,YFL059W,YFL060C,YFL066C,YFR017C,YFR028C,YFR029W,YGL198W,YGL200C,YGL208W,YGL227W,YGL237C,YHL…
YDL170W	YAL018C,YAL049C,YAL058W,YAR009C,YAR073W,YBL094C,YBR041W,YBR062C,YBR068C,YBR105C,YBR106W,YBR174C,YBR210W,YBR293W,YBR302C,YCL018W,YCR049C,YCR071C,YCR101C,YCR104W,YCR107W,YDL123W,YDL131W,YDL163W,YDL193W,YDL210W,YDL248W,YDR242W,YDR243C,YDR244W,YDR318W,YDR353W,YDR369C,YDR376W,YDR391C,YDR414C,YDR431W,YDR432W,YDR441C,YDR442W,YDR443C,YDR444W,YDR459C,YDR476C,YDR533C,YEL017C-A,YEL017W,YEL019C,YEL049W,YER01…
YKL020C	YBL037W,YBL052C,YBR088C,YBR200W,YBR213W,YBR240C,YCR019W,YDL003W,YDL098C,YDL194W,YDR041W,YDR144C,YDR145W,YDR218C,YDR360W,YDR463W,YDR486C,YDR494W,YER097W,YGL105W,YGR001C,YGR220C,YHR060W,YIL034C,YIR029W,YJL045W,YJL113W,YJL114W,YJL132W,YJR006W,YKL166C,YKL167C,YLR061W,YLR121C,YLR360W,YML108W,YMR025W,YMR061W,YMR120C,YMR141C,YMR321C,YNL040W,YNL188W,YNL298W,YNL323W,YNL325C,YOL063C,YOL065C,YOL098C,YOL101C…
YOL108C	YBL014C,YBL106C,YBR015C,YBR029C,YBR030W,YBR051W,YBR098W,YBR145W,YBR173C,YBR177C,YCL001W,YCL002C,YCR034W,YDL049C,YDL094C,YDL138W,YDL193W,YDR050C,YDR085C,YDR129C,YDR147W,YDR160W,YDR164C,YDR174W,YDR200C,YDR201W,YDR209C,YDR236C,YDR237W,YDR315C,YDR316W,YDR382W,YDR438W,YDR497C,YDR502C,YEL073C,YER016W,YER026C,YER043C,YER044C-A,YER102W,YFL056C,YGL077C,YGL193C,YGL243W,YGR065C,YGR157W,YGR196C,YGR263C,YGR29…
YER130C	YAL054C,YBR072W,YBR223C,YBR297W,YCL040W,YCL041C,YCL043C,YDL050C,YDL219W,YDR001C,YDR002W,YDR017C,YDR100W,YDR276C,YDR390C,YEL002C,YER116C,YER117W,YER150W,YER153C,YER177W,YGL094C,YGR008C,YGR126W,YHR141C,YIL105C,YJL052W,YJL082W,YJL164C,YJL186W,YJL187C,YJR036C,YJR039W,YJR115W,YKL035W,YLR121C,YLR304C,YLR336C,YLR361C,YLR362W,YLR414C,YLR417W,YML042W,YML092C,YML100W,YML101C,YNL274C,YOL051W,YOL120C,YOR014W…
YLR014C	YAL033W,YAL034C,YAL040C,YAL059W,YAL063C,YAL064W,YAR002W,YBL008W,YBL011W,YBL015W,YBL034C,YBL042C,YBL095W,YBL106C,YBR014C,YBR015C,YBR025C,YBR051W,YBR055C,YBR056W,YBR065C,YBR075W,YBR077C,YBR109C,YBR110W,YBR111C,YBR123C,YBR125C,YBR133C,YBR135W,YBR170C,YBR171W,YBR227C,YBR228W,YBR233W,YBR252W,YBR277C,YBR279W,YBR296C,YCL036W,YCL056C,YCL058C,YCL068C,YCR015C,YCR027C,YCR032W,YCR038C,YCR081W,YDL001W,YDL016C…
YOR028C	YAL037W,YBL095W,YBL108W,YBR008C,YBR041W,YBR054W,YBR107C,YBR108W,YBR182C,YBR201W,YBR209W,YBR272C,YBR295W,YBR296C,YBR301W,YCL025C,YCL047C,YCR009C,YCR035C,YCR104W,YDL040C,YDL214C,YDR050C,YDR240C,YDR283C,YDR338C,YDR368W,YDR441C,YDR442W,YEL006W,YEL044W,YEL045C,YEL052W,YEL053C,YER019W,YER073W,YFL004W,YFL012W,YFL013C,YFL066C,YFR031C,YGL005C,YGL041C,YGL066W,YGL124C,YGL153W,YGL190C,YGL253W,YGR122W,YGR134W…
YKL043W	YAL008W,YAR020C,YBR003W,YBR019C,YBR020W,YBR038W,YBR045C,YBR046C,YBR051W,YBR206W,YBR287W,YBR301W,YCR009C,YCR019W,YCR053W,YDL104C,YDL235C,YDR043C,YDR124W,YDR136C,YDR168W,YDR315C,YDR324C,YDR325W,YDR328C,YDR343C,YDR360W,YDR441C,YDR442W,YDR470C,YDR471W,YDR475C,YDR480W,YDR482C,YDR483W,YDR518W,YEL038W,YEL039C,YEL065W,YER023W,YER151C,YFL041W,YGL005C,YGL025C,YGL089C,YGL140C,YGL181W,YGL183C,YGL217C,YGR009C…
YCR106W	YAL054C,YBR016W,YBR063C,YBR127C,YBR138C,YBR183W,YCR105W,YCR107W,YDR487C,YDR533C,YFL007W,YFL023W,YFL024C,YFR010W,YFR024C-A,YFR033C,YGL070C,YGL126W,YGL128C,YGR100W,YIL062C,YIR011C,YIR012W,YJL081C,YJL124C,YJR050W,YJR126C,YKL030W,YKL032C,YKL133C,YKL146W,YKL148C,YLR139C,YLR141W,YML031W,YML032C,YML063W,YML064C,YMR144W,YNL135C,YNL241C,YNL304W,YNL305C,YNR027W,YOL012C,YOR054C,YOR092W,YOR157C,YOR158W,YOR16…
YPR186C	YLR162W
YDR259C	YAL025C,YAL037W,YAL039C,YAL051W,YAL053W,YBL010C,YBL029W,YBL048W,YBL101C,YBL106C,YBL109W,YBL111C,YBR016W,YBR036C,YBR039W,YBR054W,YBR058C,YBR101C,YBR107C,YBR108W,YBR123C,YBR177C,YBR181C,YBR182C,YBR201W,YBR267W,YBR283C,YBR296C,YCR005C,YCR009C,YCR011C,YCR013C,YCR017C,YCR019W,YCR024C-A,YCR033W,YCR092C,YCR105W,YCR107W,YDL029W,YDL040C,YDL088C,YDL093W,YDL129W,YDL214C,YDL218W,YDL224C,YDR083W,YDR200C,YDR22…
YGL181W	YAL048C,YAL064W,YAR027W,YAR035W,YBL019W,YBL052C,YBL073W,YBL090W,YBL091C,YBR032W,YBR044C,YBR059C,YBR092C,YBR097W,YBR106W,YBR115C,YBR118W,YBR122C,YBR139W,YBR227C,YBR228W,YCL008C,YCL040W,YCL043C,YCR014C,YCR026C,YCR033W,YCR073C,YDL024C,YDL047W,YDL081C,YDL085W,YDL201W,YDR017C,YDR033W,YDR040C,YDR052C,YDR071C,YDR076W,YDR186C,YDR210W,YDR266C,YDR269C,YDR454C,YDR493W,YDR505C,YDR540C,YEL023C,YEL070W,YER012W…
YDL048C	YCL025C,YDL162C,YEL029C,YER162C,YGL197W,YGL199C,YGR212W,YHR004C,YHR090C,YIL159W,YIL160C,YJL042W,YJL137C,YJL192C,YKL140W,YLL021W,YLL022C,YLR341W,YNR037C,YNR074C,YOL013C,YOL070C,YOL148C,YOR064C,YOR066W,YOR249C,YPL040C
YGL013C	YAL034C,YAL051W,YAL061W,YAL068C,YAR035W,YBL005W,YBL006C,YBL022C,YBL031W,YBL077W,YBL078C,YBL087C,YBL093C,YBL101C,YBL102W,YBL103C,YBL109W,YBR044C,YBR060C,YBR084C-A,YBR085W,YBR102C,YBR106W,YBR118W,YBR138C,YBR170C,YBR171W,YBR181C,YBR190W,YBR191W,YBR196C,YBR223C,YBR225W,YBR286W,YCL036W,YCL037C,YCL058C,YCR061W,YCR069W,YCR092C,YCR104W,YCR105W,YDL002C,YDL020C,YDL022W,YDL043C,YDL060W,YDL075W,YDL076C,YDL08…
YMR182C	YBR302C,YCL010C,YDL248W,YFL062W,YHL048W,YIR044C,YJR161C,YML132W,YNL336W,YPR126C,YPR127W
YDR026C	YBL036C,YBL040C,YBL086C,YBR035C,YBR053C,YBR079C,YBR143C,YBR179C,YBR180W,YBR198C,YBR199W,YBR229C,YBR236C,YBR237W,YBR257W,YCR004C,YCR032W,YCR042C,YCR095C,YDL007W,YDL045W-A,YDL085W,YDL161W,YDL164C,YDL212W,YDL213C,YDL224C,YDR003W,YDR016C,YDR073W,YDR143C,YDR219C,YDR221W,YDR228C,YDR298C,YDR313C,YDR378C,YDR379W,YDR498C,YEL026W,YEL027W,YEL055C,YER021W,YER039C,YER040W,YER063W,YER068W,YER092W,YER146W,YER17…
YIR013C	YAL002W,YAR019C,YBR266C,YCL041C,YDL057W,YDR147W,YGL126W,YGL128C,YGL171W,YGR018C,YGR019W,YGR027C,YHR049C-A,YIL043C,YJL052W,YJR075W,YKR044W,YLL019C,YLR247C,YNL179C,YOL057W,YOR026W,YOR094W,YOR167C,YPL165C,YPR013C,YPR030W,YPR143W
YLR442C	YBL015W,YBR119W,YBR230C,YCL044C,YDL228C,YDR222W,YDR337W,YEL033W,YER017C,YFL063W,YGL033W,YGL255W,YGR115C,YGR246C,YGR247W,YHL044W,YHR143W-A,YHR146W,YIL048W,YJL001W,YJL002C,YKL034W,YKL122C,YKR015C,YLR169W,YLR257W,YLR412W,YLR437C,YLR438W,YLR447C,YMR068W,YMR114C,YMR141C,YNL214W,YNL237W,YNL337W,YNR077C,YOL004W,YOL005C,YOR370C,YPL047W
YFL021W	YAL009W,YAL047C,YBL040C,YBL088C,YBL101C,YBR045C,YBR051W,YBR055C,YBR056W,YBR122C,YBR137W,YBR199W,YBR206W,YBR211C,YBR212W,YBR256C,YBR257W,YCL018W,YCR018C,YCR049C,YCR051W,YDL065C,YDL068W,YDL088C,YDL093W,YDL137W,YDL151C,YDL167C,YDL199C,YDL216C,YDL233W,YDR033W,YDR091C,YDR138W,YDR144C,YDR145W,YDR164C,YDR165W,YDR177W,YDR180W,YDR200C,YDR201W,YDR219C,YDR221W,YDR258C,YDR263C,YDR281C,YDR315C,YDR316W,YDR332W…
YDL166C	YAR010C,YBL099W,YBL106C,YDR058C,YDR191W,YDR242W,YFL003C,YFR008W,YFR011C,YFR012W,YFR025C,YFR029W,YGL050W,YGR120C,YGR165W,YHR144C,YJL042W,YJL068C,YJR043C,YKL117W,YKR041W,YLR001C,YLR035C,YLR431C,YLR432W,YML030W,YML040W,YML041C,YML071C,YMR023C,YMR052W,YMR181C,YMR247C,YMR284W,YOL054W,YOR073W,YOR087W,YOR193W,YPL112C
YHR178W	YAR033W,YBR119W,YBR129C,YBR147W,YBR153W,YBR172C,YBR210W,YBR211C,YCL041C,YCR022C,YCR105W,YDL014W,YDL015C,YDL049C,YDL085W,YDL198C,YDR073W,YDR091C,YDR112W,YDR189W,YDR193W,YDR231C,YDR232W,YDR248C,YDR259C,YDR429C,YEL041W,YER075C,YFL008W,YFL021W,YFL061W,YFR035C,YFR036W,YGL051W,YGL052W,YGL086W,YGL210W,YGL220W,YGL221C,YGR112W,YGR122W,YGR175C,YGR207C,YGR208W,YGR220C,YGR253C,YGR255C,YGR256W,YHR087W,YHR163W…
YPR009W	YAL008W,YAL015C,YAL021C,YAR033W,YAR060C,YBL065W,YBR198C,YBR199W,YBR233W,YCL029C,YCL037C,YDL041W,YDL173W,YDL174C,YDR065W,YDR330W,YDR519W,YGL051W,YGL148W,YGL150C,YGL152C,YGR002C,YGR290W,YHL027W,YHR212C,YIR029W,YIR038C,YJL068C,YJL071W,YJR017C,YJR032W,YKL085W,YLL055W,YLR123C,YLR203C,YLR312C,YLR312W-A,YLR392C,YMR135C,YNL252C,YOR032C,YOR081C,YOR082C,YOR223W,YOR360C,YOR362C,YPL222W,YPR053C
YML027W	YAL002W,YAL009W,YAL040C,YAR018C,YAR029W,YAR073W,YBL023C,YBL035C,YBL067C,YBL100C,YBL109W,YBR009C,YBR010W,YBR011C,YBR062C,YBR093C,YBR152W,YBR166C,YBR259W,YBR261C,YBR263W,YBR297W,YBR302C,YCR042C,YCR077C,YCR079W,YCR083W,YDL029W,YDL136W,YDL170W,YDL171C,YDL193W,YDL224C,YDL226C,YDR041W,YDR066C,YDR073W,YDR129C,YDR136C,YDR144C,YDR145W,YDR178W,YDR190C,YDR191W,YDR198C,YDR199W,YDR208W,YDR240C,YDR263C,YDR433W…
YPL049C	YAL009W,YAL023C,YAL044C,YAL048C,YAR009C,YAR014C,YAR015W,YAR019C,YAR027W,YBL005W-A,YBL005W-B,YBL016W,YBL035C,YBL039C,YBL048W,YBL058W,YBL066C,YBL072C,YBL084C,YBL094C,YBL096C,YBR008C,YBR012C,YBR012W-A,YBR012W-B,YBR013C,YBR014C,YBR023C,YBR040W,YBR083W,YBR118W,YBR199W,YBR241C,YBR242W,YBR249C,YBR258C,YBR259W,YBR301W,YCL027W,YCL036W,YCL055W,YCL056C,YCL063W,YCL066W,YCL067C,YCL076W,YCR027C,YCR039C,YCR040W…
YGL192W	YAL018C,YAL045C,YAL062W,YAR010C,YAR014C,YAR015W,YBL025W,YBL030C,YBL043W,YBL053W,YBL097W,YBR032W,YBR036C,YBR052C,YBR055C,YBR056W,YBR057C,YBR121C,YBR123C,YBR160W,YBR185C,YBR186W,YBR203W,YBR207W,YBR213W,YBR220C,YBR229C,YBR239C,YBR240C,YBR275C,YBR277C,YBR279W,YBR290W,YBR300C,YCL004W,YCL017C,YCL018W,YCL025C,YCL031C,YCL037C,YCL042W,YCL043C,YCL045C,YCL068C,YCL069W,YCR034W,YCR046C,YCR059C,YCR060W,YCR076C…
YGR288W	YAL036C,YBL079W,YBL080C,YBR003W,YBR229C,YCL023C,YCR027C,YCR104W,YDL123W,YDR106W,YDR163W,YDR227W,YDR231C,YDR232W,YDR242W,YDR329C,YDR330W,YDR397C,YDR398W,YDR462W,YDR537C,YER018C,YER019W,YFL048C,YFR013W,YGL035C,YGL045W,YGL054C,YGL180W,YGL261C,YGR066C,YGR175C,YGR176W,YGR214W,YGR268C,YHL017W,YHR135C,YHR137W,YHR182W,YIL050W,YIL051C,YIL082W-A,YIL176C,YIR041W,YJL130C,YJL206C,YJL223C,YJR079W,YJR091C,YJR11…
YPR065W	YAL004W,YAL008W,YAL010C,YAL028W,YAL029C,YAL032C,YAL039C,YAL051W,YAL064W,YAR018C,YBL029W,YBL032W,YBL033C,YBL053W,YBL074C,YBL075C,YBL090W,YBL109W,YBR024W,YBR057C,YBR072W,YBR085W,YBR089C-A,YBR101C,YBR106W,YBR124W,YBR126C,YBR149W,YBR172C,YBR185C,YBR186W,YBR193C,YBR194W,YBR196C,YBR250W,YBR260C,YBR283C,YBR291C,YBR299W,YCL018W,YCL046W,YCL051W,YCL052C,YCR002C,YCR053W,YCR073C,YCR084C,YCR085W,YCR086W,YCR08…
YJR060W	YAL012W,YAL017W,YAL018C,YAL026C,YAR044W,YAR064W,YBR039W,YBR049C,YBR222C,YBR250W,YCR011C,YCR084C,YCR085W,YCR088W,YCR092C,YCR093W,YDL020C,YDL059C,YDL073W,YDL074C,YDL112W,YDL113C,YDL178W,YDR061W,YDR113C,YDR115W,YDR141C,YDR190C,YDR191W,YDR253C,YDR254W,YDR382W,YDR438W,YDR502C,YDR510W,YEL024W,YEL043W,YEL044W,YEL045C,YEL046C,YEL072W,YER017C,YER043C,YER057C,YER058W,YER060W-A,YER062C,YER080W,YER091C,YER09…
YKR099W	YAL008W,YAL044C,YAL054C,YAR014C,YAR015W,YAR019C,YAR050W,YBL101C,YBL108W,YBR124W,YBR139W,YBR140C,YBR287W,YBR300C,YCR024C,YCR089W,YDL025C,YDL035C,YDL066W,YDL208W,YDL215C,YDL222C,YDR008C,YDR019C,YDR041W,YDR089W,YDR112W,YDR408C,YDR409W,YDR435C,YDR495C,YDR527W,YDR529C,YEL028W,YEL029C,YEL067C,YER019C-A,YER039C,YER040W,YER055C,YER073W,YER091C,YER092W,YER124C,YFL023W,YFL024C,YFL052W,YFR047C,YGL049C,YGL08…
YER184C	YBL058W,YBL081W,YBL096C,YBR045C,YBR112C,YBR147W,YBR286W,YBR292C,YCL029C,YCL065W,YCR013C,YCR020C-A,YCR041W,YCR094W,YDL006W,YDL111C,YDL120W,YDL121C,YDL184C,YDL246C,YDR043C,YDR099W,YDR106W,YDR113C,YDR115W,YDR170C,YDR179W-A,YDR190C,YDR197W,YDR294C,YDR349C,YDR437W,YDR458C,YDR531W,YEL009C,YEL022W,YEL023C,YEL058W,YER027C,YER042W,YER074W,YER081W,YER119C-A,YFR043C,YGL006W,YGL124C,YGL235W,YGL239C,YGR054W,Y…
YER051W	YAL067C,YBR012W-A,YBR012W-B,YBR204C,YBR205W,YCR035C,YDL053C,YDR284C,YDR393W,YEL044W,YEL045C,YFL012W,YFL013C,YFR023W,YGL109W,YJL057C,YKR051W,YLR377C,YNL013C,YOL014W,YOR093C,YOR094W
YGL166W	YAL043C,YAL049C,YAL055W,YAR002C-A,YAR003W,YBL026W,YBL036C,YBL053W,YBL055C,YBR055C,YBR056W,YBR106W,YBR163W,YBR201W,YBR221C,YBR222C,YBR302C,YCL038C,YCL063W,YCL064C,YCR005C,YCR007C,YCR009C,YCR107W,YDL050C,YDL055C,YDL094C,YDL129W,YDL141W,YDL142C,YDL180W,YDL186W,YDL188C,YDL238C,YDR072C,YDR085C,YDR236C,YDR237W,YDR285W,YDR360W,YDR424C,YDR465C,YDR466W,YDR538W,YER023W,YER094C,YER095W,YER097W,YER098W,YER14…
YDR096W	YAL041W,YBR072W,YBR215W,YDL184C,YDL237W,YER058W,YFR035C,YFR036W,YGL169W,YGL170C,YGL220W,YGL257C,YGR149W,YHL005C,YIL030C,YJL011C,YKL127W,YLL029W,YLR347C,YMR106C,YOL083W
YIR018W	YAL034C,YAR035W,YBL022C,YBL093C,YBL106C,YBL109W,YBL111C,YBR032W,YBR084C-A,YBR085W,YBR091C,YBR118W,YBR181C,YBR196C,YBR289W,YCL036W,YCL037C,YCL038C,YCR069W,YCR071C,YCR106W,YDL002C,YDL043C,YDL053C,YDL082W,YDL083C,YDL085W,YDL130W,YDL133W,YDL136W,YDL163W,YDL184C,YDL191W,YDL206W,YDL234C,YDL243C,YDR025W,YDR032C,YDR037W,YDR231C,YDR232W,YDR314C,YDR316W,YDR393W,YDR408C,YDR409W,YDR447C,YDR448W,YDR450W,YDR46…
YER028C	YAL061W,YBR073W,YBR229C,YBR257W,YBR297W,YDL034W,YDL245C,YDR072C,YDR100W,YDR343C,YDR543C,YER177W,YFL014W,YFL015C,YFL063W,YGR030C,YGR031W,YGR227W,YIL058W,YIL155C,YJR158W,YLL065W,YLR242C,YLR359W,YML068W,YNL196C,YNL274C,YNL337W,YOR203W,YOR204W,YPR151C
YER045C	YAL023C,YBR027C,YDR154C,YGR017W,YGR190C,YJL143W,YJR115W,YKL035W,YLL037W,YPL078C
YDR477W	YDR306C,YDR390C,YHR185C
YOL067C	YAL024C,YAR027W,YBL013W,YBL056W,YBL057C,YBL060W,YBL061C,YBL067C,YBL104C,YBR091C,YBR132C,YBR133C,YBR135W,YBR177C,YBR195C,YBR202W,YBR222C,YBR240C,YBR254C,YBR255W,YBR293W,YBR295W,YCR001W,YCR002C,YCR003W,YCR033W,YDL009C,YDL022W,YDL027C,YDL057W,YDL058W,YDL059C,YDL131W,YDL159W,YDR037W,YDR076W,YDR080W,YDR084C,YDR100W,YDR114C,YDR125C,YDR126W,YDR127W,YDR158W,YDR171W,YDR182W,YDR212W,YDR249C,YDR282C,YDR299W…
YBL008W	YAL018C,YAL023C,YAL041W,YAL045C,YAL062W,YAR014C,YAR015W,YBL030C,YBL037W,YBL043W,YBL074C,YBL097W,YBR010W,YBR057C,YBR086C,YBR087W,YBR107C,YBR108W,YBR115C,YBR117C,YBR133C,YBR160W,YBR185C,YBR186W,YBR203W,YBR207W,YBR213W,YBR229C,YBR239C,YBR240C,YBR241C,YBR242W,YBR290W,YBR299W,YCL004W,YCL018W,YCL031C,YCL042W,YCL043C,YCL045C,YCL055W,YCL068C,YCL069W,YCR031C,YCR034W,YCR059C,YCR060W,YCR081W,YDL003W,YDL042C…
YGR044C	YAL024C,YAL038W,YAL039C,YAL062W,YAL068C,YAR031W,YAR042W,YBL008W,YBL016W,YBL031W,YBL040C,YBL090W,YBL091C,YBR045C,YBR058C,YBR088C,YBR107C,YBR108W,YBR202W,YBR238C,YBR247C,YBR254C,YBR276C,YCL032W,YCL033C,YCL036W,YCL037C,YCL059C,YCL068C,YCR020C-A,YCR024C-A,YCR032W,YCR038C,YDL001W,YDL002C,YDL043C,YDL054C,YDL079C,YDL093W,YDL098C,YDL116W,YDL130W,YDL132W,YDL134C,YDL146W,YDL162C,YDL188C,YDL242W,YDL243C,YDL…
YGL237C	YAL038W,YAL062W,YAL064W-B,YBL015W,YBL042C,YBL056W,YBL086C,YBL092W,YBL093C,YBL099W,YBR028C,YBR046C,YBR047W,YBR077C,YBR144C,YBR191W,YBR222C,YBR239C,YCL057W,YCR020C-A,YCR030C,YCR099C,YDL032W,YDL054C,YDL066W,YDL067C,YDL130W,YDL140C,YDL170W,YDL171C,YDL181W,YDL202W,YDL203C,YDL230W,YDL231C,YDL248W,YDR001C,YDR002W,YDR006C,YDR007W,YDR018C,YDR060W,YDR168W,YDR169C,YDR172W,YDR206W,YDR250C,YDR300C,YDR301W,YDR…
YER069W	YBR161W,YBR265W,YCL009C,YER026C,YGL089C,YHR095W,YIR021W,YJR043C,YLR230W,YLR399C,YLR400W,YMR048W,YNR001C,YOR193W,YOR300W,YOR338W,YPL112C,YPL222W,YPL274W
YDR043C	YAL060W,YBL051C,YBL081W,YBL082C,YBL086C,YBR023C,YBR033W,YBR036C,YBR079C,YBR085W,YBR101C,YBR132C,YCR005C,YCR076C,YDL037C,YDL245C,YDL246C,YDR009W,YDR076W,YDR166C,YDR167W,YDR188W,YDR210W,YDR435C,YDR463W,YER003C,YER004W,YER011W,YER013W,YER066C-A,YER092W,YER096W,YER109C,YER146W,YFL026W,YFL027C,YGL012W,YGL013C,YGL025C,YGL226C-A,YGL235W,YGR050C,YGR098C,YGR099W,YGR100W,YGR103W,YGR122W,YGR124W,YGR195W,YGR…
YOL116W	YAL018C,YAL023C,YAL045C,YAL062W,YAR014C,YAR015W,YAR030C,YBL009W,YBL010C,YBL013W,YBL025W,YBL031W,YBL042C,YBL043W,YBL053W,YBL058W,YBL066C,YBL097W,YBL099W,YBR007C,YBR021W,YBR023C,YBR048W,YBR057C,YBR101C,YBR115C,YBR121C,YBR133C,YBR135W,YBR160W,YBR177C,YBR185C,YBR186W,YBR203W,YBR213W,YBR220C,YBR240C,YBR241C,YBR242W,YBR277C,YBR279W,YBR290W,YBR293W,YCL018W,YCL040W,YCL042W,YCL043C,YCL045C,YCL061C,YCL068C…
YBL103C	YAR033W,YBL004W,YBL009W,YBL025W,YBR020W,YBR021W,YBR057C,YBR067C,YBR101C,YBR104W,YBR133C,YBR135W,YBR187W,YBR202W,YBR236C,YBR237W,YBR254C,YCL048W,YCR011C,YCR019W,YCR024C,YCR047C,YCR071C,YCR091W,YDL010W,YDL036C,YDL040C,YDL066W,YDL067C,YDL069C,YDL101C,YDL136W,YDL179W,YDL198C,YDL205C,YDL233W,YDL234C,YDR020C,YDR042C,YDR069C,YDR071C,YDR127W,YDR143C,YDR157W,YDR179W-A,YDR243C,YDR312W,YDR314C,YDR332W,YDR34…
YIL119C	YAL041W,YBR018C,YBR193C,YBR194W,YDR160W,YDR326C,YDR331W,YDR419W,YDR486C,YDR512C,YGL254W,YLR177W,YLR316C,YML076C,YMR281W,YMR286W,YOR013W,YOR027W,YOR038C,YPR117W
YGL071W	YAL002W,YAL003W,YAL005C,YAL012W,YAL015C,YAL028W,YAL029C,YAL032C,YAL039C,YAL055W,YAL059W,YAR018C,YBL016W,YBL021C,YBL048W,YBL084C,YBL086C,YBL101C,YBL102W,YBL109W,YBR032W,YBR036C,YBR040W,YBR057C,YBR062C,YBR064W,YBR065C,YBR077C,YBR078W,YBR082C,YBR083W,YBR089C-A,YBR094W,YBR118W,YBR125C,YBR127C,YBR136W,YBR155W,YBR167C,YBR168W,YBR207W,YBR217W,YBR220C,YBR246W,YBR250W,YBR254C,YBR255W,YBR291C,YCL014W,YCL01…
YOR229W	YAL002W,YAL012W,YBR178W,YCR085W,YDR474C,YDR519W,YFL018C,YHR036W,YJL068C,YLR072W,YLR123C,YLR126C,YLR198C,YLR355C,YMR311C,YNL006W,YNL007C,YOL131W
YJR094C	YBR089C-A,YBR223C,YBR225W,YBR287W,YCL031C,YDL154W,YDL191W,YDR181C,YDR263C,YDR447C,YDR448W,YFR006W,YGR182C,YHR041C,YHR042W,YHR058C,YHR060W,YHR064C,YIR006C,YIR021W,YJL145W,YJL207C,YJR114W,YJR154W,YKL009W,YKL037W,YKL150W,YKL151C,YLL039C,YLR396C,YLR457C,YLR459W,YMR087W,YMR151W,YMR215W,YNR022C,YOL002C,YOL126C,YOR059C,YOR079C,YOR082C,YOR104W,YPL078C,YPL250C
YCR039C	YAL055W,YAL064W,YAR069C,YBL007C,YBL022C,YBR029C,YBR030W,YBR052C,YBR067C,YBR084W,YBR094W,YBR120C,YBR122C,YBR128C,YBR210W,YBR213W,YBR272C,YBR291C,YBR294W,YBR297W,YCL019W,YCL020W,YCL076W,YCR009C,YCR018C,YCR054C,YCR064C,YCR065W,YDL018C,YDL093W,YDL104C,YDL112W,YDL113C,YDL127W,YDL161W,YDL184C,YDL196W,YDR023W,YDR025W,YDR029W,YDR040C,YDR044W,YDR109C,YDR110W,YDR120C,YDR121W,YDR159W,YDR212W,YDR292C,YDR350C…
YPR104C	YAL034C,YAL041W,YAL053W,YAL054C,YBL015W,YBL022C,YBL045C,YBL060W,YBL061C,YBL087C,YBL093C,YBR044C,YBR048W,YBR084C-A,YBR085W,YBR098W,YBR118W,YBR179C,YBR181C,YBR188C,YBR189W,YBR190W,YBR191W,YBR295W,YCL004W,YCL036W,YCL037C,YCR011C,YCR012W,YCR031C,YCR069W,YCR075C,YDL003W,YDL012C,YDL043C,YDL060W,YDL066W,YDL067C,YDL075W,YDL076C,YDL082W,YDL083C,YDL130W,YDL133W,YDL136W,YDL170W,YDL184C,YDL186W,YDL188C,YDL19…
YPR013C	YBL012C,YBL105C,YCR049C,YDL056W,YDL120W,YDL121C,YDL122W,YDR185C,YDR239C,YDR350C,YDR351W,YDR462W,YDR530C,YDR531W,YGR062C,YHR211W,YIL048W,YJL034W,YJL035C,YJR009C,YJR072C,YKL064W,YKL065C,YKL094W,YLR314C,YML087C,YML123C,YMR265C,YOR325W,YPL131W,YPL222W,YPL243W,YPL244C,YPL256C,YPR073C,YPR091C,YPR112C,YPR113W,YPR126C,YPR127W
YOL028C	YAL014C,YAL015C,YAL024C,YAL025C,YBL027W,YBL028C,YBR008C,YBR046C,YBR047W,YBR057C,YBR117C,YBR201W,YBR249C,YBR292C,YBR300C,YCL031C,YCL051W,YCR020C,YCR020C-A,YCR024C,YCR087W,YCR102C,YDL029W,YDL058W,YDL059C,YDL120W,YDL121C,YDL124W,YDL125C,YDL205C,YDL210W,YDL211C,YDL218W,YDL227C,YDL239C,YDL242W,YDL243C,YDR041W,YDR054C,YDR132C,YDR135C,YDR182W,YDR186C,YDR249C,YDR306C,YDR341C,YDR374C,YDR421W,YDR458C,YDR47…
YDL020C	YAL005C,YAL017W,YAL018C,YAL053W,YAL054C,YAL061W,YAR007C,YBL014C,YBL022C,YBL036C,YBL041W,YBL052C,YBL056W,YBL057C,YBL058W,YBL077W,YBL078C,YBL084C,YBL109W,YBR049C,YBR062C,YBR091C,YBR106W,YBR143C,YBR163W,YBR170C,YBR171W,YBR184W,YBR224W,YBR236C,YBR237W,YBR284W,YCL017C,YCL040W,YCL042W,YCL043C,YCL057W,YCR032W,YCR061W,YCR072C,YCR082W,YCR092C,YCR093W,YCR095C,YDL007W,YDL045W-A,YDL047W,YDL070W,YDL072C,YDL09…
YOR113W	YAL002W,YAL003W,YAL005C,YAL012W,YAL015C,YAL017W,YAL018C,YAL019W,YAL020C,YAL022C,YAL025C,YAL026C,YAL028W,YAL029C,YAL030W,YAL038W,YAL039C,YAL040C,YAL049C,YAL053W,YAL055W,YAL058W,YAL059W,YAL060W,YAL061W,YAL062W,YAL063C,YAL064W,YAL068C,YAR002W,YAR009C,YAR018C,YAR023C,YAR029W,YAR030C,YAR042W,YAR053W,YAR066W,YAR070C,YAR071W,YBL006C,YBL007C,YBL011W,YBL015W,YBL016W,YBL017C,YBL021C,YBL023C,YBL026W,YBL027W…
YOR032C	YAL012W,YAL017W,YAL018C,YAL038W,YAL062W,YAL068C,YAR003W,YAR018C,YAR023C,YAR028W,YAR029W,YAR035W,YAR042W,YBL013W,YBL014C,YBL016W,YBL029W,YBL030C,YBL042C,YBL046W,YBL047C,YBL061C,YBL074C,YBL079W,YBL080C,YBL087C,YBR008C,YBR024W,YBR040W,YBR079C,YBR084C-A,YBR085W,YBR112C,YBR114W,YBR118W,YBR125C,YBR127C,YBR143C,YBR158W,YBR161W,YBR185C,YBR186W,YBR195C,YBR204C,YBR219C,YBR223C,YBR224W,YBR225W,YBR229C,YBR24…
YPL230W	YDR418W,YML102W,YML103C,YNL108C,YOR136W
YPR086W	YAL005C,YBR126C,YCL018W,YCR047C,YCR048W,YDL073W,YDL074C,YDL137W,YDR487C,YDR542W,YEL038W,YEL039C,YIL132C,YKL023W,YKR070W,YLR006C,YLR007W,YLR237W,YLR451W,YMR084W,YMR119W,YNR034W
YLR278C	YAR060C,YBR198C,YBR199W,YHR212C,YIL147C,YIR029W,YLR396C,YML098W,YML127W,YML128C,YMR135C,YNL235C,YNR054C,YOL060C,YOL155C,YOR324C,YPL200W,YPL201C,YPL222W,YPR080W
YPR008W	YBL048W,YBL057C,YBL065W,YDL234C,YER128W,YFR003C,YGL143C,YGR141W,YHR039C-A,YHR110W,YJL049W,YJL101C,YKL157W,YKL159C,YKR032W,YLR077W,YLR138W,YMR060C,YMR246W,YNR068C,YOR136W,YOR199W,YOR200W,YOR329C,YPL061W,YPR156C,YPR183W
YIL036W	YAR070C,YAR071W,YBR007C,YCL076W,YDL235C,YDR374C,YDR399W,YER062C,YFL053W,YFL054C,YGL188C,YGR022C,YGR050C,YGR137W,YGR207C,YGR258C,YHL041W,YHR215W,YKL039W,YKL083W,YKL123W,YKL145W,YKR052C,YLL007C,YLL040C,YLR108C,YLR109W,YLR199C,YLR200W,YLR396C,YMR109W,YMR293C,YNL028W,YNL297C,YNR026C,YNR054C,YNR064C,YOR100C,YOR225W,YOR348C,YPL091W,YPL266W,YPR105C,YPR106W,YPR135W,YPR158W
YKL005C	YCL030C,YDL038C,YDR181C,YDR506C,YER067W,YER120W,YGL047W,YGL137W,YGL138C,YHR057C,YHR129C,YHR153C,YIR023W,YJL111W,YKL210W,YKR048C,YLR023C,YLR059C,YLR060W,YLR202C,YMR056C,YMR058W,YMR210W,YMR308C,YNR068C,YOL160W,YOR060C,YOR061W,YOR201C,YOR203W,YOR231W,YOR254C,YOR310C,YPL259C
YMR043W	YAL013W,YAL022C,YAL024C,YAL040C,YAL064W-B,YAL068C,YAR018C,YAR020C,YAR033W,YAR050W,YAR060C,YAR070C,YAR071W,YAR075W,YBL006C,YBL007C,YBL019W,YBL067C,YBL093C,YBL095W,YBL099W,YBL109W,YBR002C,YBR005W,YBR009C,YBR010W,YBR021W,YBR043C,YBR058C,YBR067C,YBR068C,YBR069C,YBR082C,YBR092C,YBR093C,YBR105C,YBR106W,YBR107C,YBR113W,YBR138C,YBR139W,YBR160W,YBR202W,YBR290W,YCL018W,YCL023C,YCL024W,YCL032W,YCL033C,YCL03…
YLR403W	YAL018C,YAL026C,YAL034C,YAL035W,YAL036C,YAL039C,YAL040C,YAL045C,YAL046C,YAL047C,YAL048C,YAL049C,YAL054C,YAL062W,YAL068C,YAR014C,YAR015W,YAR018C,YAR020C,YAR035W,YAR060C,YAR069C,YAR073W,YBL015W,YBL022C,YBL025W,YBL030C,YBL034C,YBL037W,YBL053W,YBL063W,YBL086C,YBL087C,YBL089W,YBL093C,YBL094C,YBL097W,YBL101W-A,YBL101W-B,YBR010W,YBR011C,YBR020W,YBR023C,YBR032W,YBR033W,YBR034C,YBR036C,YBR044C,YBR048W,YBR…
YGL254W	YAL062W,YBL001C,YBL005W,YBL006C,YBL013W,YBL014C,YBL016W,YBR013C,YBR023C,YBR057C,YBR133C,YBR135W,YBR162C,YBR162W-A,YBR244W,YCL061C,YCR011C,YCR019W,YCR091W,YDL035C,YDL176W,YDL177C,YDL202W,YDL203C,YDR009W,YDR019C,YDR054C,YDR084C,YDR089W,YDR210W,YDR212W,YDR274C,YDR283C,YDR310C,YDR318W,YDR332W,YDR418W,YEL002C,YER021W,YER064C,YER102W,YER115C,YER121W,YER133W,YER159C,YFL034W,YFL040W,YFL059W,YFL060C,YFL06…
YMR053C	YAL019W,YAL064C-A,YAL068C,YAR007C,YAR008W,YAR009C,YAR035W,YBL036C,YBL048W,YBR008C,YBR097W,YBR113W,YBR299W,YCR095C,YCR104W,YDL191W,YDR011W,YDR038C,YDR039C,YDR040C,YDR108W,YDR176W,YDR220C,YDR248C,YDR287W,YDR317W,YDR338C,YFL067W,YFR041C,YGL045W,YGL067W,YGL069C,YGL148W,YGL180W,YGL181W,YGL183C,YGL207W,YGL225W,YGL261C,YGR057C,YGR058W,YGR077C,YGR086C,YGR284C,YHR016C,YHR026W,YHR065C,YHR192W,YHR213W,YIL12…
YBR240C	YAL023C,YAR023C,YBL001C,YBL003C,YBL029W,YBL038W,YBL039C,YBL066C,YBL097W,YBL104C,YBR015C,YBR017C,YBR019C,YBR027C,YBR035C,YBR057C,YBR065C,YBR092C,YBR093C,YBR104W,YBR166C,YBR176W,YBR178W,YBR207W,YBR219C,YBR281C,YCR020C,YCR026C,YCR031C,YCR057C,YCR060W,YCR067C,YCR068W,YCR082W,YCR088W,YCR104W,YDL011C,YDL028C,YDL080C,YDL091C,YDL133W,YDL134C,YDL172C,YDL176W,YDL177C,YDL180W,YDL199C,YDL215C,YDR053W,YDR063W…
YMR164C	YAL068C,YBR283C,YDL036C,YDR186C,YDR360W,YDR485C,YER017C,YGR204W,YGR255C,YGR256W,YHR026W,YHR181W,YJL203W,YJL204C,YJL209W,YLR093C,YLR162W,YLR326W,YNL234W,YOR014W,YOR174W,YOR268C,YOR269W,YPL050C,YPR109W
YER068W	YAL005C,YAL032C,YAL033W,YAL034C,YAR042W,YAR053W,YBL073W,YBR036C,YBR078W,YBR079C,YBR086C,YBR094W,YBR112C,YBR120C,YBR187W,YBR196C,YBR205W,YBR236C,YBR240C,YBR254C,YBR287W,YCL029C,YCR014C,YCR019W,YCR050C,YCR051W,YDL038C,YDL040C,YDL136W,YDL154W,YDL157C,YDL167C,YDR001C,YDR002W,YDR004W,YDR020C,YDR021W,YDR035W,YDR050C,YDR098C,YDR181C,YDR182W,YDR186C,YDR250C,YDR251W,YDR279W,YDR295C,YDR296W,YDR377W,YDR402C…
YGR249W	YAL054C,YAL062W,YBL001C,YBL002W,YBL015W,YBL016W,YBL050W,YBL051C,YBL064C,YBL065W,YBR053C,YBR146W,YBR161W,YBR195C,YBR243C,YBR244W,YBR268W,YCL048W,YCL050C,YCL055W,YCL056C,YCR026C,YCR050C,YCR051W,YDL009C,YDL055C,YDL062W,YDL118W,YDL140C,YDL141W,YDL142C,YDL205C,YDL208W,YDL209C,YDL232W,YDL241W,YDR009W,YDR027C,YDR043C,YDR063W,YDR072C,YDR122W,YDR260C,YDR263C,YDR315C,YDR322W,YDR353W,YDR392W,YDR472W,YDR524C…
YDR423C	YAL019W,YAR064W,YBL008W,YBL027W,YBL028C,YBL064C,YBL067C,YBL081W,YBL088C,YBR008C,YBR046C,YBR047W,YBR058C,YBR117C,YBR167C,YBR168W,YBR182C,YBR201W,YBR222C,YBR261C,YBR263W,YCL023C,YCR015C,YCR024C,YCR075C,YCR088W,YCR102C,YDL037C,YDL043C,YDL049C,YDL075W,YDL120W,YDL121C,YDL155W,YDL168W,YDL215C,YDL218W,YDL226C,YDL239C,YDL241W,YDL242W,YDL243C,YDR030C,YDR040C,YDR047W,YDR050C,YDR071C,YDR119W,YDR132C,YDR135C…
YER169W	YAL001C,YAL003W,YAL005C,YAL021C,YAL039C,YAL055W,YAL056W,YAL060W,YAL064W,YAR007C,YAR008W,YAR042W,YBL075C,YBR002C,YBR003W,YBR022W,YBR045C,YBR055C,YBR056W,YBR057C,YBR058C,YBR072W,YBR078W,YBR109C,YBR110W,YBR129C,YBR132C,YBR133C,YBR135W,YBR155W,YBR186W,YBR228W,YBR231C,YBR299W,YCL005W,YCL007C,YCL008C,YCL024W,YCL031C,YCR004C,YCR009C,YCR010C,YCR032W,YCR064C,YDL022W,YDL033C,YDL044C,YDL047W,YDL070W,YDL072C…
YHL009C	YAL012W,YAL018C,YAL041W,YAL045C,YAL048C,YAL062W,YAR014C,YAR015W,YBL025W,YBL043W,YBL044W,YBL045C,YBL097W,YBL107C,YBR001C,YBR045C,YBR048W,YBR057C,YBR115C,YBR117C,YBR154C,YBR158W,YBR160W,YBR179C,YBR180W,YBR185C,YBR186W,YBR203W,YBR213W,YBR229C,YBR239C,YBR240C,YBR241C,YBR242W,YBR243C,YBR244W,YBR275C,YBR277C,YBR279W,YBR281C,YBR282W,YBR288C,YBR289W,YBR290W,YCL004W,YCL009C,YCL017C,YCL018W,YCL031C,YCL034W…
YPR196W	YBR179C,YBR180W,YBR211C,YDL194W,YDR170C,YDR277C,YDR377W,YDR381W,YER005W,YGL042C,YGL105W,YGL122C,YGR002C,YHR021C,YHR021W-A,YHR210C,YIL172C,YIR019C,YJL214W,YJL216C,YJL217W,YJL218W,YJL219W,YJL221C,YJR151C,YKL015W,YKL016C,YKL064W,YKL065C,YKL091C,YKR009C,YKR075C,YLR028C,YLR125W,YLR191W,YMR084W,YMR321C,YNL073W,YNL320W,YOL100W,YOL156W,YOL157C,YOR101W,YOR143C,YOR288C,YPL181W,YPL278C
YML051W	YBR019C,YBR020W,YBR240C,YDR313C,YEL057C,YER024W,YGR004W,YGR089W,YGR221C,YHR024C,YHR109W,YHR153C,YHR154W,YIL154C,YJL057C,YJL072C,YJR082C,YJR086W,YJR087W,YLR280C,YLR281C,YLR456W,YML009C,YMR086W,YNL126W,YNL152W,YNL153C,YNL175C,YOR273C,YPL251W,YPL278C,YPR057W,YPR152C,YPR153W,YPR200C
YGR067C	YBL093C,YBR105C,YBR106W,YBR297W,YDR026C,YDR529C,YEL038W,YEL039C,YER145C,YER168C,YER169W,YER177W,YGR067C,YHR021C,YHR021W-A,YHR033W,YHR050W,YHR092C,YJL193W,YKL035W,YKL181W,YLL027W,YML042W,YMR003W,YOR136W,YOR370C
YOR358W	YAL013W,YAL014C,YAL064W-B,YAR002C-A,YAR003W,YAR009C,YAR042W,YBL001C,YBL015W,YBL026W,YBL030C,YBL038W,YBL039C,YBL043W,YBL044W,YBL045C,YBL066C,YBL088C,YBL095W,YBL099W,YBL106C,YBR001C,YBR039W,YBR082C,YBR088C,YBR144C,YBR154C,YBR185C,YBR186W,YBR191W,YBR192W,YBR203W,YBR221C,YBR239C,YBR249C,YBR278W,YCL034W,YCL035C,YCL066W,YCL067C,YCR001W,YCR039C,YCR040W,YCR068W,YCR101C,YDL004W,YDL007W,YDL066W,YDL067C,YDL…
YHR206W	YAL009W,YAL010C,YAR047C,YBL015W,YBL030C,YBL100C,YBL102W,YBL103C,YBR291C,YCR007C,YCR057C,YCR087W,YDL006W,YDL024C,YDL048C,YDR288W,YDR375C,YDR459C,YDR460W,YDR518W,YEL017C-A,YEL017W,YER029C,YER030W,YER045C,YFL021W,YFR039C,YGL005C,YGL035C,YGL038C,YGL139W,YGL243W,YHR178W,YIL099W,YIL101C,YIL118W,YIR017C,YIR018W,YJL027C,YJL042W,YJR044C,YJR077C,YKL030W,YKL032C,YKL045W,YKL096W-A,YKL146W,YKL182W,YKL188C,YKR…
YPL128C	YBL011W,YBR267W,YCL005W,YCL064C,YDL235C,YDR122W,YDR173C,YDR174W,YEL002C,YEL050C,YEL059W,YEL062W,YEL063C,YEL069C,YER168C,YFR017C,YGL082W,YGL228W,YGL229C,YGR230W,YGR241C,YHR073W,YHR151C,YHR152W,YIL130W,YIL131C,YJL140W,YJL141C,YJL147C,YJR019C,YKL171W,YKR024C,YKR025W,YKR040C,YKR080W,YLR006C,YLR007W,YLR149C,YLR150W,YLR300W,YML007W,YMR197C,YMR198W,YMR314W,YOR098C,YOR099W,YOR146W,YOR231W,YOR277C,YOR353C…
YDR520C	YBL088C,YBL089W,YBR137W,YDL062W,YDL078C,YDL111C,YDL183C,YDL235C,YDL246C,YDR243C,YDR244W,YDR273W,YER036C,YER037W,YFL030W,YFR017C,YGL106W,YGR044C,YGR045C,YGR097W,YGR218W,YHR013C,YHR014W,YHR028C,YHR051W,YHR128W,YJR056C,YJR159W,YKR051W,YLL020C,YLR100W,YLR174W,YLR322W,YLR377C,YML115C,YMR018W,YMR108W,YMR151W,YMR214W,YMR315W,YNL065W,YNL241C,YOR008C-A,YOR138C,YOR140W,YOR179C,YPL152W,YPL153C,YPL182C
YKL185W	YAL007C,YBL026W,YBL111C,YBR078W,YBR118W,YBR146W,YBR295W,YCL010C,YCL066W,YCL076W,YCR040W,YCR084C,YCR086W,YDL079C,YDL098C,YDL116W,YDL140C,YDL214C,YDR046C,YDR047W,YDR055W,YDR058C,YDR106W,YDR154C,YDR155C,YDR156W,YDR188W,YDR294C,YDR345C,YDR359C,YDR392W,YDR402C,YDR423C,YDR427W,YDR468C,YDR469W,YDR484W,YDR545W,YEL063C,YEL066W,YEL068C,YEL074W,YEL075C,YER018C,YER036C,YER037W,YER045C,YER053C,YER103W,YER112W…
YDR253C	YAL012W,YAL020C,YAL021C,YAL026C,YAL043C,YAR064W,YBR049C,YBR064W,YBR134W,YBR178W,YBR213W,YBR251W,YBR281C,YCL034W,YCL035C,YCL040W,YCL042W,YCL043C,YCL058C,YCR044C,YCR086W,YDL028C,YDL058W,YDL059C,YDL073W,YDL074C,YDL149W,YDL161W,YDL164C,YDL198C,YDR058C,YDR084C,YDR090C,YDR098C,YDR111C,YDR141C,YDR169C,YDR190C,YDR191W,YDR253C,YDR254W,YDR261C,YDR310C,YDR311W,YDR318W,YDR335W,YDR382W,YDR403W,YDR502C,YDR530C…
YJR140C	YAL026C,YAR075W,YBL021C,YBL090W,YBL091C,YBL095W,YBL107C,YBR013C,YBR036C,YBR112C,YBR122C,YBR252W,YBR254C,YCL049C,YDL132W,YDL154W,YDL193W,YDR042C,YDR091C,YDR143C,YDR294C,YDR377W,YDR382W,YDR525W,YER122C,YER123W,YFR029W,YFR031C,YFR049W,YGL041C,YGL077C,YGL101W,YGL117W,YGL149W,YGL218W,YGL233W,YGR134W,YHR005C-A,YHR027C,YHR101C,YHR102W,YIL043C,YIL073C,YIL166C,YJL019W,YJL020C,YJL044C,YJL054W,YJL102W,YJL10…
YBR150C	YCR102C,YDL104C,YDR406W,YER048C,YFL016C,YHR021C,YHR021W-A,YJL094C,YLR037C,YLR151C,YLR460C,YOL011W,YOL084W,YOR092W,YPR061C,YPR151C
YBR033W	YBR001C,YBR008C,YBR043C,YBR049C,YBR067C,YBR105C,YBR106W,YBR114W,YBR217W,YBR269C,YBR299W,YCR064C,YCR065W,YDL039C,YDL070W,YDL086W,YDL087C,YDL123W,YDL235C,YDR014W,YDR022C,YDR025W,YDR046C,YDR050C,YDR051C,YDR100W,YDR129C,YDR168W,YDR185C,YDR222W,YDR292C,YDR296W,YDR298C,YDR322W,YDR345C,YDR370C,YDR371W,YDR397C,YDR398W,YDR491C,YDR523C,YDR532C,YEL017C-A,YEL017W,YEL041W,YEL044W,YEL045C,YEL058W,YEL059C-A,YEL…
YHR006W	YAL001C,YAR073W,YBL031W,YBR019C,YBR020W,YBR043C,YBR132C,YBR164C,YBR165W,YBR254C,YBR255W,YDL204W,YDL212W,YDL213C,YDR001C,YDR002W,YDR035W,YDR094W,YDR102C,YDR103W,YDR289C,YDR291W,YDR377W,YFR025C,YGL130W,YGL131C,YGL210W,YGL214W,YGL243W,YGR035C,YGR049W,YGR055W,YGR124W,YGR147C,YHR047C,YHR071W,YHR087W,YIL033C,YIL035C,YIL063C,YIL147C,YIL152W,YJL034W,YJL035C,YJL049W,YJL098W,YJL138C,YJL157C,YJL163C,YJR006W…
YNL167C	YBL050W,YBL051C,YBL078C,YBR014C,YBR116C,YCL029C,YCL032W,YCL076W,YDL111C,YDR230W,YDR369C,YDR417C,YDR455C,YEL069C,YER061C,YGL174W,YGR136W,YGR164W,YGR175C,YGR241C,YGR243W,YHR033W,YHR049W,YHR202W,YIL102C,YJR010C-A,YKL055C,YKL063C,YKL107W,YKL145W,YLL011W,YLR038C,YLR154C,YLR349W,YLR440C,YML076C,YNL297C,YNR026C,YOL164W,YOR246C,YOR247W,YOR339C,YOR374W,YPL028W,YPR117W
YOL089C	YAL061W,YAL068C,YBL102W,YBL103C,YBR032W,YBR058C,YBR154C,YBR187W,YCR104W,YDL078C,YDL182W,YDR204W,YDR212W,YDR224C,YDR245W,YDR345C,YDR374C,YDR406W,YDR474C,YDR543C,YEL067C,YER015W,YER019W,YER028C,YER044C-A,YER142C,YER143W,YER144C,YFL044C,YFL063W,YGL014W,YGL015C,YGL076C,YGL121C,YGL230C,YGR092W,YGR290W,YHL045W,YHL046C,YHR080C,YHR081W,YHR209W,YIL043C,YIL057C,YIL068C,YIL152W,YJL082W,YKL007W,YKL008C,YKL10…
YNL068C	YAL017W,YAL019W,YAL020C,YAL028W,YAL029C,YAL033W,YAL060W,YAR050W,YAR070C,YAR071W,YBL005W,YBL006C,YBL009W,YBL010C,YBL038W,YBL039C,YBL052C,YBL054W,YBL058W,YBL074C,YBL082C,YBL091C,YBL097W,YBL100C,YBR001C,YBR002C,YBR003W,YBR009C,YBR010W,YBR029C,YBR030W,YBR037C,YBR038W,YBR041W,YBR049C,YBR064W,YBR077C,YBR078W,YBR092C,YBR093C,YBR130C,YBR133C,YBR135W,YBR154C,YBR162C,YBR162W-A,YBR184W,YBR243C,YBR249C,YBR27…
YOR344C	YAL007C,YAL012W,YAL021C,YAL026C,YBL017C,YBR011C,YBR039W,YBR049C,YBR133C,YBR135W,YBR250W,YCL034W,YCL035C,YCR088W,YCR092C,YCR093W,YDL020C,YDL051W,YDL052C,YDL073W,YDL074C,YDL112W,YDL113C,YDR023W,YDR061W,YDR113C,YDR115W,YDR267C,YDR268W,YDR384C,YDR438W,YDR480W,YDR502C,YDR510W,YEL044W,YEL045C,YEL046C,YEL076C,YEL076C-A,YER017C,YER060W-A,YER062C,YER080W,YER091C,YER092W,YER112W,YER114C,YER124C,YER177W,YFL…
YFL052W	YAR007C,YAR008W,YAR009C,YAR014C,YAR015W,YBR089C-A,YCR073C,YDL111C,YDL116W,YDL122W,YDR189W,YDR344C,YER107C,YGL185C,YGR222W,YGR268C,YHR119W,YHR209W,YJL073W,YJR019C,YJR155W,YLR071C,YLR072W,YLR097C,YLR106C,YLR107W,YLR194C,YLR311C,YLR421C,YMR234W,YNL253W,YNR031C,YNR044W,YNR067C,YOL026C,YOR283W,YPL076W,YPL077C,YPL097W,YPL098C,YPL180W,YPR078C,YPR079W
YML076C	YBL015W,YBR025C,YCL009C,YCR020C,YCR026C,YCR028C,YDR374C,YDR443C,YDR444W,YEL077C,YER099C,YER100W,YER116C,YER117W,YGR045C,YGR046W,YGR219W,YHR001W-A,YHR049W,YHR139C-A,YHR146W,YIL053W,YIR002C,YIR003W,YIR016W,YJL158C,YJR094W-A,YJR148W,YKL074C,YKL112W,YKL113C,YKL157W,YKL159C,YKL216W,YKR044W,YLR122C,YLR124W,YLR296W,YLR308W,YLR345W,YLR406C,YLR463C,YML010W,YML011C,YMR047C,YMR183C,YMR184W,YNL073W,YNL104C,Y…
YPL133C	YDL041W,YER082C,YHR213W,YLL012W,YLR397C,YOR273C,YOR330C,YOR332W,YPL189W
YKR034W	YAL025C,YAL059W,YCL045C,YDR127W,YDR463W,YER156C,YER157W,YGR084C,YGR096W,YIL015W,YIL130W,YIL131C,YLR170C,YLR248W,YLR322W,YML002W,YMR232W,YOR214C,YPL079W,YPL247C
YDR146C	YAR075W,YBL022C,YBL055C,YBL073W,YBL097W,YBL109W,YBR006W,YBR052C,YBR102C,YBR133C,YBR135W,YBR158W,YBR162C,YBR162W-A,YBR196C,YBR245C,YBR246W,YBR285W,YCL058C,YCR008W,YCR035C,YCR076C,YDL035C,YDL071C,YDL127W,YDL174C,YDL179W,YDL187C,YDR055W,YDR151C,YDR152W,YDR159W,YDR186C,YDR188W,YDR233C,YDR269C,YDR287W,YDR543C,YDR544C,YER038C,YER067W,YER089C,YER090W,YER124C,YER132C,YER144C,YFL016C,YFL021W,YFL063W,YFR00…
YOR038C	YAL001C,YBL002W,YBL003C,YBL066C,YBL069W,YBL071C,YBL101C,YBR010W,YBR066C,YBR097W,YBR133C,YBR135W,YBR183W,YBR249C,YBR267W,YBR295W,YCL048W,YCL066W,YCL067C,YCR039C,YCR040W,YCR075C,YCR081W,YDL042C,YDL170W,YDL171C,YDR035W,YDR058C,YDR102C,YDR103W,YDR137W,YDR212W,YDR216W,YDR225W,YDR289C,YDR291W,YDR322W,YDR384C,YDR408C,YDR409W,YDR446W,YDR481C,YDR497C,YDR539W,YEL002C,YEL073C,YER017C,YER080W,YER159C,YFL005W…
YHR056C	YBL044W,YBL045C,YBR234C,YBR235W,YCR063W,YDR044W,YGL166W,YKR040C,YLR406C,YOR192C,YOR349W,YPL068C,YPL172C,YPR072W
YER111C	YAL001C,YAL007C,YAL019W,YAL020C,YAR003W,YAR066W,YBL046W,YBL047C,YBL060W,YBL061C,YBL063W,YBL084C,YBL097W,YBL109W,YBR042C,YBR070C,YBR071W,YBR073W,YBR076W,YBR077C,YBR084W,YBR088C,YBR106W,YBR115C,YBR162C,YBR162W-A,YBR195C,YBR232C,YBR243C,YBR281C,YBR291C,YCL024W,YCL027W,YCL028W,YCL029C,YCL032W,YCL033C,YCL050C,YCL051W,YCL052C,YCL063W,YCL064C,YCR018C,YCR034W,YCR061W,YCR064C,YCR065W,YCR073C,YDL003W,YDL07…
YGL096W	YBL109W,YBR196C,YCL008C,YCL058C,YCR023C,YDL236W,YDR045C,YDR233C,YDR258C,YDR288W,YDR370C,YDR371W,YDR433W,YDR543C,YDR544C,YER064C,YER097W,YER164W,YFL021W,YFL063W,YFR002W,YFR017C,YGL021W,YGL126W,YGL128C,YGR296W,YHR019C,YHR193C,YHR194W,YHR195W,YHR217C,YIL005W,YIL021W,YIL057C,YJR038C,YJR044C,YKL118W,YKR097W,YLL065W,YLR106C,YLR193C,YLR357W,YLR397C,YLR439W,YNL277W,YNL337W,YNL338W,YNL339C,YNR018W,YNR077C…
YAL051W	YAL033W,YAL038W,YBL064C,YBR019C,YBR020W,YBR080C,YBR086C,YBR087W,YBR127C,YBR136W,YBR137W,YBR167C,YBR168W,YBR248C,YBR252W,YCL054W,YCL061C,YCR025C,YCR046C,YCR068W,YCR077C,YCR079W,YDL089W,YDL090C,YDL122W,YDL178W,YDL195W,YDR017C,YDR035W,YDR048C,YDR194C,YDR195W,YDR256C,YDR293C,YDR312W,YDR342C,YDR343C,YDR345C,YDR346C,YDR347W,YDR396W,YDR435C,YDR462W,YDR506C,YDR509W,YEL001C,YEL021W,YEL057C,YEL061C,YER023W…
YBR089C-A	YAL009W,YAL010C,YAR047C,YBL013W,YBL025W,YBL112C,YBL113C,YBR084C-A,YBR085W,YBR107C,YBR108W,YCL011C,YDL064W,YDL158C,YDR007W,YDR213W,YEL072W,YER187W,YFL005W,YFL016C,YFL018C,YFL045C,YGL036W,YGL037C,YGL055W,YGL084C,YGR027C,YGR049W,YGR077C,YGR274C,YGR287C,YHL044W,YHR183W,YHR219W,YIL095W,YJL102W,YJL103C,YJL109C,YJR149W,YLR016C,YLR054C,YLR233C,YLR396C,YML050W,YML098W,YML099C,YMR006C,YMR007W,YMR062C,YMR07…
YGL197W	YDR419W,YER003C,YER004W,YJL037W,YJL038C,YKL072W,YLR018C,YLR019W,YLR451W,YOL016C
YDR207C	YAL005C,YAL054C,YAR035W,YBL015W,YBL064C,YBL077W,YBL078C,YBL086C,YBL113C,YBR011C,YBR019C,YBR020W,YBR075W,YBR089C-A,YBR114W,YBR184W,YBR186W,YBR197C,YBR249C,YBR256C,YBR281C,YBR282W,YBR284W,YBR302C,YCL041C,YCL057W,YCR010C,YCR032W,YCR061W,YDL047W,YDL086W,YDL087C,YDL154W,YDL193W,YDL210W,YDL239C,YDL248W,YDR035W,YDR060W,YDR090C,YDR091C,YDR112W,YDR157W,YDR158W,YDR180W,YDR202C,YDR222W,YDR230W,YDR256C,YDR28…
YER064C	YBR150C,YBR213W,YCR085W,YDL170W,YDR016C,YDR064W,YDR091C,YDR127W,YDR175C,YDR176W,YDR179C,YDR179W-A,YDR243C,YEL063C,YER055C,YFL028C,YFR017C,YGL009C,YGL023C,YGL059W,YGL158W,YGR116W,YHR182W,YIL062C,YJL098W,YJL163C,YJL200C,YJR016C,YJR018W,YJR102C,YJR109C,YJR110W,YKL015W,YKL016C,YLR057W,YLR059C,YLR060W,YLR138W,YLR152C,YLR326W,YLR355C,YLR373C,YLR375W,YLR451W,YML052W,YML053C,YMR055C,YMR062C,YMR077C,YMR28…
YGL073W	YAL003W,YAL005C,YAL008W,YAR010C,YAR031W,YAR073W,YBL005W,YBL006C,YBL056W,YBL057C,YBL075C,YBL076C,YBL089W,YBL091C,YBR008C,YBR012C,YBR012W-A,YBR012W-B,YBR025C,YBR049C,YBR054W,YBR101C,YBR118W,YBR138C,YBR139W,YBR158W,YBR169C,YBR199W,YBR207W,YBR211C,YBR245C,YBR276C,YCL023C,YCL044C,YCL050C,YCR012W,YCR046C,YCR102C,YDL012C,YDL014W,YDL015C,YDL020C,YDL028C,YDL152W,YDL193W,YDL200C,YDR018C,YDR031W,YDR038C,YDR…
YNL314W	YAL002W,YAL003W,YAL005C,YAL015C,YAL021C,YAL023C,YAL028W,YAL029C,YAL030W,YAL031C,YAL032C,YAL033W,YAL034C,YAL040C,YAL053W,YAL055W,YAL059W,YAL060W,YAR002C-A,YAR003W,YAR018C,YAR027W,YBL009W,YBL010C,YBL015W,YBL029W,YBL035C,YBL038W,YBL039C,YBL041W,YBL067C,YBL085W,YBL086C,YBL093C,YBL098W,YBL101C,YBR002C,YBR003W,YBR008C,YBR015C,YBR021W,YBR023C,YBR025C,YBR028C,YBR031W,YBR032W,YBR050C,YBR054W,YBR077C,YBR08…
YKL109W	YAL017W,YAL035W,YAL036C,YAL062W,YAL067C,YAR003W,YAR069C,YBL012C,YBL015W,YBL018C,YBL020W,YBL021C,YBL023C,YBL030C,YBL032W,YBL033C,YBL049W,YBL081W,YBL089W,YBL091C,YBL099W,YBL100C,YBR023C,YBR039W,YBR079C,YBR118W,YBR144C,YBR163W,YCL034W,YCL035C,YCL057W,YCR049C,YCR090C,YDL004W,YDL009C,YDL044C,YDL063C,YDL066W,YDL067C,YDL114W,YDL166C,YDL181W,YDL240W,YDL243C,YDR006C,YDR007W,YDR016C,YDR031W,YDR040C,YDR041W…
YDR227W	YBL109W,YBR102C,YBR103W,YBR196C,YCL008C,YCL058C,YDL022W,YDR270W,YDR543C,YDR544C,YEL054C,YFL063W,YFR002W,YGR296W,YHR217C,YIL057C,YJR008W,YKL034W,YLL018C,YLL065W,YLR193C,YMR182C,YMR199W,YNL337W,YNL338W,YNL339C,YNR077C,YOR018W,YPL024W,YPL025C,YPL232W,YPL257W,YPL283C,YPR202W
YKL038W	YAL003W,YAL005C,YAR073W,YBL050W,YBL051C,YBL060W,YBL061C,YBL069W,YBL084C,YBL098W,YBL108W,YBR001C,YBR006W,YBR008C,YBR021W,YBR043C,YBR049C,YBR067C,YBR082C,YBR105C,YBR106W,YBR114W,YBR141C,YBR150C,YBR151W,YBR238C,YBR269C,YBR301W,YCR044C,YCR068W,YCR104W,YDL039C,YDL070W,YDL086W,YDL087C,YDL200C,YDL206W,YDL219W,YDL220C,YDL225W,YDL227C,YDL235C,YDL245C,YDR014W,YDR046C,YDR047W,YDR058C,YDR069C,YDR097C,YDR129C…
YLR256W	YAL008W,YAL016W,YAR008W,YBL040C,YBL044W,YBL045C,YBL094C,YBL098W,YBR111C,YBR174C,YBR211C,YBR254C,YBR267W,YBR300C,YCL037C,YCL057W,YCL058C,YCR061W,YCR101C,YDL041W,YDL078C,YDL166C,YDL173W,YDL174C,YDL204W,YDR010C,YDR011W,YDR088C,YDR284C,YDR309C,YDR370C,YDR371W,YDR440W,YDR476C,YDR507C,YEL038W,YEL039C,YER019C-A,YER048C,YER086W,YER141W,YER145C,YFL010W-A,YFR033C,YGL024W,YGL101W,YGL102C,YGR049W,YGR088W,YGR…
YJR147W	YAL015C,YAL051W,YAL063C,YBL018C,YBL048W,YBR027C,YBR037C,YBR038W,YBR078W,YBR149W,YBR159W,YBR161W,YBR166C,YBR174C,YBR187W,YBR243C,YBR254C,YCL036W,YCL037C,YCR099C,YDL029W,YDL080C,YDL098C,YDL141W,YDL142C,YDL161W,YDL164C,YDL202W,YDL203C,YDL210W,YDR003W,YDR056C,YDR057W,YDR067C,YDR068W,YDR090C,YDR143C,YDR200C,YDR201W,YDR203W,YDR313C,YDR393W,YDR415C,YDR416W,YEL031W,YEL034W,YEL035C,YEL059C-A,YEL068C,YER03…
YNL257C	YAL023C,YAL048C,YCR014C,YCR051W,YDL221W,YDR370C,YDR468C,YDR469W,YEL020C,YFL042C,YFR006W,YFR035C,YFR036W,YGL169W,YGL170C,YGR100W,YGR117C,YGR118W,YGR259C,YGR291C,YIL030C,YIL071C,YIL120W,YJL011C,YJL161W,YKR077W,YLL018C,YLR101C,YLR346C,YLR351C,YLR414C,YLR417W,YMR106C,YMR188C,YMR189W,YMR257C,YOL010W,YOL017W,YOL018C,YOL083W,YOR005C,YOR078W,YPR077C
YDR174W	YBR118W,YBR126C,YBR149W,YDL216C,YDR173C,YDR174W,YDR305C,YDR418W,YDR470C,YDR471W,YER074W,YFR031C-A,YGL030W,YGR117C,YGR118W,YGR214W,YHR010W,YHR012W,YHR092C,YIL018W,YIL069C,YIL148W,YIL149C,YJL189W,YJL190C,YLR048W,YML063W,YML064C,YMR056C,YMR058W,YNL098C,YNL162W,YOR006C,YOR234C,YOR235W,YOR330C,YOR382W,YPL014W,YPL015C,YPL090C
YML113W	YAL001C,YAL002W,YAL015C,YAL022C,YAL023C,YAL025C,YAL026C,YAL028W,YAL029C,YAL038W,YAL039C,YAL053W,YAL055W,YAL059W,YAL060W,YAR002C-A,YAR002W,YAR003W,YAR018C,YAR027W,YAR029W,YAR042W,YAR053W,YAR064W,YAR070C,YAR071W,YAR073W,YBL009W,YBL010C,YBL015W,YBL016W,YBL027W,YBL028C,YBL029W,YBL032W,YBL033C,YBL035C,YBL036C,YBL038W,YBL039C,YBL043W,YBL049W,YBL064C,YBL067C,YBL074C,YBL076C,YBL079W,YBL080C,YBL081W,YBL08…
YDL042C	YBR053C,YBR095C,YBR157C,YBR243C,YCR059C,YDL008W,YDL009C,YDL017W,YDL036C,YDL093W,YDL184C,YDL214C,YDL242W,YDR311W,YDR335W,YEL057C,YER059W,YFR035C,YFR036W,YGR086C,YGR234W,YHR073W,YHR112C,YHR128W,YIL035C,YKL209C,YKR040C,YKR076W,YLL014W,YLR053C,YLR221C,YLR225C,YLR226W,YML130C,YMR123W,YMR243C,YMR273C,YMR277W,YNL013C,YNL048W,YNL231C,YNL233W,YOL020W,YOL021C,YOL060C,YOL068C,YOR064C,YOR065W,YOR228C,YOR230W…
YNR063W	YAL031C,YBL089W,YBR013C,YBR032W,YBR119W,YBR127C,YDL040C,YDL200C,YDR053W,YDR071C,YDR131C,YDR352W,YDR377W,YDR465C,YEL021W,YER132C,YFR037C,YFR038W,YFR042W,YFR043C,YFR048W,YGL042C,YGL177W,YGL178W,YGR084C,YGR157W,YGR170W,YGR192C,YGR218W,YGR222W,YGR250C,YHR004C,YHR013C,YHR014W,YHR074W,YHR143W-A,YJL047C,YJL108C,YJL116C,YJL122W,YJL123C,YJL216C,YJR138W,YKL156W,YLL002W,YLR063W,YML081W,YMR024W,YMR120C,YMR24…
YPR015C	YAL054C,YBR254C,YBR255W,YCL040W,YCL041C,YDL022W,YDL024C,YDR074W,YDR095C,YDR096W,YDR205W,YDR276C,YER036C,YER037W,YER121W,YER163C,YER177W,YFL036W,YFR018C,YFR019W,YFR031C-A,YGR008C,YGR023W,YHR110W,YIL105C,YJR115W,YLR218C,YLR219W,YLR327C,YLR352W,YLR414C,YLR417W,YNL036W,YNL172W,YNL173C,YOL120C,YOR196C,YPL149W,YPR036W,YPR114W,YPR115W,YPR149W
YML099C	YAL014C,YAL015C,YAL022C,YAL025C,YAL026C,YAL028W,YAL029C,YAL039C,YAL048C,YAL053W,YAL058W,YAR002W,YAR042W,YAR070C,YAR071W,YAR075W,YBL029W,YBL074C,YBL081W,YBL086C,YBL109W,YBR057C,YBR065C,YBR073W,YBR085W,YBR086C,YBR087W,YBR088C,YBR105C,YBR106W,YBR118W,YBR127C,YBR159W,YBR238C,YBR241C,YBR242W,YBR250W,YBR291C,YCL047C,YCL055W,YCL056C,YCR012W,YCR045C,YCR102C,YCR104W,YCR107W,YDL014W,YDL015C,YDL045W-A,YDL04…
YMR021C	YAL039C,YAR009C,YAR042W,YBL029W,YBL097W,YBR003W,YBR009C,YBR010W,YBR041W,YBR080C,YBR083W,YBR156C,YBR197C,YBR280C,YBR295W,YBR297W,YCR024C-A,YCR026C,YDL047W,YDL051W,YDL052C,YDL102W,YDL161W,YDL164C,YDL217C,YDL235C,YDR028C,YDR122W,YDR144C,YDR190C,YDR191W,YDR210W,YDR227W,YDR235W,YDR239C,YDR250C,YDR251W,YDR299W,YDR369C,YDR401W,YDR453C,YDR474C,YDR502C,YDR524C,YEL007W,YER007W,YER021W,YER025W,YER039C,YER04…
YCL055W	YAR023C,YBR013C,YBR163W,YBR182C,YBR217W,YBR283C,YCR042C,YCR047C,YCR048W,YCR053W,YDL096C,YDL111C,YDL156W,YDL157C,YDL158C,YDL218W,YDL223C,YDL226C,YDR092W,YDR096W,YDR180W,YDR184C,YDR193W,YDR207C,YDR208W,YDR223W,YDR262W,YDR373W,YDR413C,YDR451C,YDR523C,YEL007W,YER018C,YER019W,YER036C,YER037W,YER141W,YFL001W,YFL002C,YFL029C,YFR048W,YGL057C,YGL192W,YGL194C,YGL236C,YGL258W,YGR015C,YGR016W,YGR182C,YGR201C…
YPL075W	YAR010C,YAR020C,YBL005W-A,YBL005W-B,YBL007C,YBL011W,YBL014C,YBL101W-A,YBL101W-B,YBR012C,YBR012W-A,YBR012W-B,YBR124W,YBR191W,YBR196C,YCL019W,YCL020W,YCR031C,YDL006W,YDL007W,YDL046W,YDL059C,YDL084W,YDL167C,YDL193W,YDR050C,YDR128W,YDR140W,YDR154C,YDR155C,YDR156W,YDR207C,YDR208W,YDR209C,YDR257C,YDR262W,YDR263C,YDR350C,YDR351W,YDR365C,YDR367W,YDR393W,YDR445C,YDR491C,YEL010W,YER083C,YER116C,YER117W,YER…
YDR421W	YAL003W,YAL012W,YAL015C,YAL017W,YAL018C,YAL019W,YAL020C,YAL023C,YAL028W,YAL029C,YAL033W,YAL034C,YAL038W,YAL039C,YAL053W,YAL059W,YAL061W,YAR019C,YAR023C,YAR042W,YAR064W,YAR066W,YBL005W,YBL006C,YBL007C,YBL012C,YBL016W,YBL017C,YBL023C,YBL024W,YBL026W,YBL032W,YBL033C,YBL036C,YBL052C,YBL054W,YBL055C,YBL074C,YBL077W,YBL078C,YBL081W,YBL084C,YBL085W,YBL087C,YBL090W,YBL093C,YBL099W,YBL101C,YBL102W,YBL106C…
MAL63	YBL015W,YBR302C,YDL010W,YDL022W,YDL248W,YDR231C,YDR232W,YFL062W,YGR067C,YHL048W,YJR115W,YJR161C,YML132W,YMR136W,YNL336W,YOR332W,YOR349W
YCR065W	YAL068C,YAR066W,YBL031W,YBL108W,YBR009C,YBR036C,YBR040W,YBR072W,YBR077C,YBR078W,YBR086C,YBR087W,YBR112C,YBR133C,YBR135W,YBR136W,YBR156C,YCL008C,YCR024C-A,YCR088W,YCR104W,YDL055C,YDL182W,YDR062W,YDR113C,YDR115W,YDR204W,YDR225W,YDR245W,YDR261C,YDR304C,YDR305C,YDR312W,YDR344C,YDR403W,YDR418W,YDR433W,YDR437W,YDR451C,YDR480W,YEL007W,YEL061C,YER048C,YER051W,YER060W-A,YER151C,YER184C,YGL007W,YGL008C,YGL…
YEL009C	YAL014C,YAL048C,YAL051W,YBL076C,YBL082C,YBR043C,YBR068C,YBR104W,YBR147W,YBR254C,YCL009C,YCR053W,YDL066W,YDL146W,YDL170W,YDL233W,YDL234C,YDR037W,YDR064W,YDR127W,YDR179W-A,YDR243C,YDR543C,YEL063C,YER039C,YER040W,YER052C,YER055C,YER066C-A,YER073W,YER085C,YER086W,YER175C,YFL004W,YFR024C-A,YFR028C,YFR035C,YFR036W,YGL109W,YGL117W,YGL169W,YGL170C,YGL184C,YGL219C,YGR065C,YGR081C,YGR082W,YGR094W,YGR167W,Y…
YER161C	YAL007C,YAL013W,YAL014C,YAL024C,YAR023C,YAR053W,YBL038W,YBL039C,YBL079W,YBL080C,YBL081W,YBL082C,YBL083C,YBL106C,YBR019C,YBR020W,YBR025C,YBR041W,YBR042C,YBR050C,YBR054W,YBR062C,YBR072W,YBR078W,YBR104W,YBR118W,YBR119W,YBR128C,YBR156C,YBR185C,YBR186W,YBR211C,YBR217W,YBR248C,YBR280C,YBR281C,YBR287W,YCL027W,YCL030C,YCL048W,YCR032W,YCR033W,YCR034W,YCR042C,YCR075C,YCR084C,YCR085W,YCR091W,YCR101C,YDL042C…
YBR083W	YAL041W,YAL046C,YAR010C,YAR020C,YAR027W,YAR064W,YBL005W-A,YBL005W-B,YBL011W,YBL035C,YBL075C,YBL084C,YBL085W,YBL093C,YBL104C,YBL109W,YBR002C,YBR012C,YBR012W-A,YBR012W-B,YBR023C,YBR083W,YBR196C,YBR248C,YBR272C,YBR301W,YCL008C,YCL027W,YCL058C,YCL059C,YCR083W,YDL070W,YDL100C,YDL119C,YDL128W,YDL152W,YDL155W,YDL209C,YDL212W,YDL213C,YDR041W,YDR085C,YDR131C,YDR147W,YDR201W,YDR211W,YDR262W,YDR269C,YDR288W…
YDR009W	YAL021C,YBL104C,YBR103W,YBR209W,YBR267W,YCR087W,YCR098C,YDL030W,YDL243C,YDR206W,YDR228C,YDR282C,YDR373W,YDR458C,YDR463W,YFL040W,YFR007W,YFR037C,YFR041C,YFR042W,YGL108C,YGL139W,YHL034C,YHR023W,YHR170W,YIL094C,YJL014W,YJL015C,YJR088C,YJR089W,YKL043W,YKR056W,YKR100C,YKR101W,YLR069C,YLR082C,YLR279W,YLR322W,YLR331C,YLR379W,YLR423C,YLR424W,YLR453C,YML062C,YMR115W,YMR179W,YMR235C,YNL021W,YNL084C,YNR033W…
YIR017C	YAL017W,YAL029C,YAL035W,YAL053W,YAR042W,YAR064W,YBL016W,YBL017C,YBL032W,YBL033C,YBL081W,YBL082C,YBR026C,YBR027C,YBR035C,YBR051W,YBR092C,YBR132C,YBR141C,YBR142W,YBR200W,YBR265W,YBR269C,YCL040W,YCL042W,YCL043C,YCL059C,YCR027C,YCR046C,YCR081W,YCR091W,YDL073W,YDL074C,YDL110C,YDL118W,YDL136W,YDL149W,YDL154W,YDL247W,YDR029W,YDR037W,YDR052C,YDR080W,YDR149C,YDR171W,YDR180W,YDR186C,YDR214W,YDR222W,YDR225W…
YMR019W	YBL053W,YBR026C,YBR027C,YBR067C,YBR222C,YDL097C,YDR045C,YDR113C,YDR115W,YDR148C,YDR150W,YEL020C,YER024W,YER065C,YER080W,YER171W,YGL001C,YGL110C,YGL184C,YGR254W,YHR075C,YIL006W,YIL133C,YJL039C,YKL034W,YKL096W,YLR027C,YML057W,YNL117W,YNL118C,YOL060C,YOR033C,YOR034C,YOR143C,YPL021W,YPL192C,YPR128C,YPR129W
YFL031W	YAR069C,YBL046W,YBR034C,YBR196C,YBR211C,YBR273C,YBR274W,YCL040W,YCL042W,YCL043C,YDL070W,YDL072C,YDL098C,YDL124W,YDL125C,YDL146W,YDL151C,YDR154C,YDR269C,YDR463W,YDR518W,YDR519W,YEL025C,YEL058W,YEL059C-A,YER003C,YER004W,YER132C,YFR007W,YFR026C,YGL147C,YGL254W,YGR030C,YGR031W,YGR081C,YGR084C,YGR163W,YIL048W,YJL034W,YJL035C,YJL207C,YJR017C,YJR020W,YJR076C,YJR115W,YKL147C,YKL154W,YKL160W,YKL165C,YLR04…
YBL021C	YAL062W,YBL020W,YBL021C,YBL030C,YBL044W,YBL045C,YBL058W,YBL065W,YBL095W,YBL099W,YBR172C,YBR175W,YBR195C,YBR248C,YCL057W,YDL004W,YDL066W,YDL067C,YDL170W,YDL171C,YDL181W,YDL205C,YDR121W,YDR151C,YDR259C,YDR298C,YDR327W,YDR505C,YDR512C,YDR529C,YEL024W,YER046W,YER048C,YER145C,YER146W,YER174C,YFL018C,YGL022W,YGL023C,YGL132W,YGL151W,YGL191W,YGL253W,YGR008C,YGR249W,YGR273C,YHL005C,YHR051W,YIL138C,YJL076W…
YKL015W	YAL054C,YAL063C,YAR014C,YAR015W,YAR031W,YBL003C,YBL064C,YBR088C,YBR125C,YBR146W,YBR160W,YBR200W,YBR212W,YBR292C,YCL034W,YCL035C,YCR030C,YCR054C,YDL010W,YDL020C,YDL022W,YDL024C,YDL070W,YDL071C,YDL072C,YDL129W,YDL175C,YDL215C,YDL233W,YDL234C,YDR018C,YDR043C,YDR098C,YDR120C,YDR121W,YDR122W,YDR147W,YDR223W,YDR245W,YDR248C,YDR292C,YDR294C,YDR362C,YDR363W,YDR408C,YDR409W,YDR423C,YDR425W,YDR450W,YDR453C…
YDR169C	YAL003W,YAL019W,YAL020C,YAL028W,YAL029C,YBL009W,YBL019W,YBL030C,YBL038W,YBL039C,YBL081W,YBL082C,YBL087C,YBL102W,YBL103C,YBR029C,YBR030W,YBR031W,YBR060C,YBR074W,YBR077C,YBR078W,YBR079C,YBR104W,YBR192W,YBR206W,YBR212W,YBR270C,YBR271W,YCL018W,YCL031C,YCL036W,YCL037C,YCL054W,YCR020C-A,YCR072C,YDL026W,YDL037C,YDL062W,YDL117W,YDL146W,YDL147W,YDL148C,YDL156W,YDL157C,YDL161W,YDL164C,YDL167C,YDL200C,YDL22…
YLR098C	YAL046C,YAL048C,YAL062W,YAR020C,YBL053W,YBL054W,YBL087C,YBL109W,YBR037C,YBR038W,YBR057C,YBR133C,YBR135W,YBR213W,YBR241C,YBR242W,YBR249C,YBR267W,YCL036W,YCL037C,YCL063W,YCL064C,YCR011C,YCR012W,YCR026C,YCR057C,YCR066W,YCR072C,YDL012C,YDL035C,YDL051W,YDL052C,YDL120W,YDL121C,YDL133W,YDL150W,YDL166C,YDL174C,YDR017C,YDR020C,YDR021W,YDR025W,YDR026C,YDR052C,YDR083W,YDR087C,YDR109C,YDR110W,YDR120C,YDR121W…
YPL021W	YAL002W,YAR019C,YCL041C,YDL151C,YDL195W,YDL197C,YDR087C,YDR279W,YGL055W,YGL205W,YGL206C,YHR125W,YJL024C,YJL052W,YJR075W,YLL019C,YLR155C,YLR157C,YLR158C,YLR160C,YMR074C,YMR075W,YOR026W,YPL077C,YPL156C,YPR177C
YNL216W	YAL003W,YAL005C,YAL034C,YAL062W,YAL064C-A,YAR003W,YAR035W,YBL015W,YBL022C,YBL027W,YBL028C,YBL034C,YBL045C,YBL053W,YBL060W,YBL061C,YBL086C,YBL087C,YBL090W,YBL093C,YBL109W,YBR044C,YBR048W,YBR057C,YBR060C,YBR084C-A,YBR085W,YBR117C,YBR118W,YBR133C,YBR135W,YBR163W,YBR166C,YBR179C,YBR181C,YBR190W,YBR191W,YBR196C,YBR213W,YBR243C,YBR269C,YBR295W,YBR301W,YCL030C,YCL031C,YCL036W,YCL037C,YCL066W,YCL067C,YCL…
YDR216W	YAL024C,YAL059W,YAL062W,YAL063C,YAL064W,YAR002W,YAR060C,YAR064W,YBL002W,YBL004W,YBL017C,YBL028C,YBL052C,YBL059W,YBL088C,YBL096C,YBL097W,YBR022W,YBR036C,YBR058C,YBR072W,YBR095C,YBR096W,YBR103W,YBR109C,YBR110W,YBR114W,YBR134W,YBR227C,YBR228W,YBR236C,YBR256C,YBR257W,YCL023C,YCL032W,YCL033C,YCL055W,YCL056C,YCR010C,YCR011C,YCR014C,YCR037C,YCR069W,YCR075C,YCR081W,YDL020C,YDL035C,YDL037C,YDL041W,YDL045W…
YNL309W	YAL037W,YAL047C,YBR035C,YBR042C,YBR076W,YBR088C,YBR112C,YBR160W,YBR162C,YBR162W-A,YBR195C,YBR243C,YBR253W,YBR281C,YCL027W,YCR034W,YCR064C,YCR065W,YCR073C,YDL003W,YDL093W,YDL095W,YDL097C,YDL127W,YDL135C,YDL154W,YDL156W,YDL157C,YDL161W,YDL164C,YDL192W,YDL211C,YDL227C,YDR004W,YDR016C,YDR042C,YDR073W,YDR109C,YDR110W,YDR180W,YDR203W,YDR222W,YDR300C,YDR328C,YDR355C,YDR381W,YDR399W,YDR500C,YDR501W,YEL04…
YLR182W	YAL007C,YBL035C,YBL093C,YBR022W,YBR077C,YBR078W,YBR162C,YBR162W-A,YBR195C,YBR232C,YBR246W,YBR281C,YBR302C,YCL010C,YCL051W,YCL052C,YCR018C,YCR034W,YCR064C,YCR065W,YDL003W,YDL010W,YDL093W,YDL101C,YDL127W,YDL154W,YDL161W,YDL164C,YDL192W,YDL196W,YDL197C,YDL211C,YDL219W,YDL220C,YDL227C,YDL248W,YDR004W,YDR016C,YDR042C,YDR043C,YDR093W,YDR109C,YDR110W,YDR172W,YDR182W,YDR222W,YDR238C,YDR263C,YDR310C,YDR31…
YPL248C	YAL001C,YAL022C,YAL060W,YAR020C,YBL006C,YBL012C,YBL029W,YBL048W,YBL053W,YBL086C,YBL109W,YBL111C,YBR007C,YBR013C,YBR018C,YBR019C,YBR020W,YBR021W,YBR035C,YBR036C,YBR065C,YBR117C,YBR133C,YBR135W,YBR155W,YBR173C,YBR175W,YBR239C,YBR285W,YBR290W,YBR302C,YCL004W,YCL031C,YCL040W,YCL042W,YCL043C,YCL048W,YCL058C,YCL076W,YCR022C,YCR025C,YCR043C,YCR081W,YCR083W,YCR087W,YCR107W,YDL022W,YDL046W,YDL050C,YDL082W…
YHR084W	YAL015C,YAL018C,YAL033W,YAL034C,YAL059W,YAL064W,YAL064W-B,YAL068C,YAR010C,YAR019C,YAR064W,YBL011W,YBL016W,YBL017C,YBL022C,YBL025W,YBL038W,YBL043W,YBL066C,YBL070C,YBL074C,YBL084C,YBL085W,YBL087C,YBL089W,YBL093C,YBL094C,YBL095W,YBL098W,YBL099W,YBL100C,YBL101W-A,YBL101W-B,YBL104C,YBR002C,YBR003W,YBR007C,YBR011C,YBR023C,YBR032W,YBR049C,YBR077C,YBR078W,YBR083W,YBR084C-A,YBR092C,YBR102C,YBR109C,YBR110W…
YLR013W	YAL021C,YAL045C,YBL078C,YBL100C,YBL109W,YBL111C,YBR130C,YBR138C,YBR139W,YBR302C,YDL222C,YDL248W,YDR159W,YDR446W,YDR462W,YDR544C,YDR545W,YEL074W,YEL075C,YER189W,YFL062W,YGR039W,YGR108W,YGR260W,YGR271W,YGR296W,YHL048W,YHL049C,YHR067W,YHR217C,YIL057C,YIL059C,YIL072W,YIL177C,YIR044C,YJL034W,YJL035C,YJL171C,YJL189W,YJL190C,YJL225C,YJR084W,YJR148W,YJR161C,YKL186C,YKL204W,YKR044W,YLL019C,YLL054C,YLR247C…
YOR162C	YAL017W,YAL033W,YAL061W,YAL067C,YAL068C,YAR066W,YBL004W,YBL005W,YBL006C,YBL007C,YBL015W,YBL025W,YBL031W,YBL042C,YBL052C,YBL053W,YBL085W,YBL107C,YBR023C,YBR052C,YBR084W,YBR086C,YBR087W,YBR104W,YBR137W,YBR141C,YBR149W,YBR150C,YBR151W,YBR156C,YBR170C,YBR171W,YBR184W,YBR220C,YBR234C,YBR235W,YBR273C,YBR276C,YBR278W,YBR286W,YCL008C,YCL042W,YCL043C,YCL057W,YCR001W,YCR002C,YCR003W,YCR014C,YCR021C,YCR023C…
YJL206C	YAL001C,YAL021C,YAL062W,YAR007C,YAR008W,YBL005W,YBR058C,YBR107C,YBR108W,YBR109C,YBR110W,YBR132C,YBR172C,YBR186W,YBR211C,YBR212W,YCL018W,YCR014C,YDL112W,YDR068W,YDR091C,YDR113C,YDR115W,YDR329C,YDR362C,YDR363W,YDR387C,YDR388W,YDR474C,YEL001C,YER019W,YER027C,YER099C,YER100W,YFR043C,YGL005C,YGL187C,YGR149W,YGR278W,YHR036W,YJL005W,YJL053W,YJR006W,YJR087W,YKL137W,YKR003W,YKR022C,YKR023W,YLR076C,YLR227C…
YDR463W	YAL025C,YAL044C,YAR018C,YBL004W,YBR026C,YBR032W,YBR043C,YBR061C,YBR084W,YBR096W,YBR218C,YCL025C,YCL058C,YDL098C,YDL118W,YDL200C,YDR037W,YDR104C,YDR213W,YDR284C,YDR319C,YDR374C,YDR397C,YDR398W,YDR403W,YDR419W,YDR510W,YEL043W,YEL044W,YEL045C,YEL046C,YEL065W,YER013W,YER024W,YER037W,YER044C-A,YFL041W,YGL210W,YGR044C,YGR055W,YGR058W,YGR065C,YGR068C,YGR123C,YGR124W,YGR161C,YGR169C,YGR193C,YGR236C,YGR23…
YGL162W	YAR060C,YBL004W,YBL005W,YBL006C,YBR069C,YBR198C,YBR199W,YCL036W,YDL041W,YDL098C,YDR030C,YDR031W,YDR072C,YDR104C,YDR256C,YFL016C,YGL035C,YGL094C,YGL135W,YGL141W,YGL205W,YGL206C,YGR043C,YGR288W,YHL027W,YHR162W,YHR212C,YIR013C,YIR014W,YIR029W,YJL034W,YJL035C,YJL116C,YJR126C,YJR151C,YKL082C,YKL096W-A,YKL114C,YKR097W,YLR083C,YLR135W,YLR209C,YLR210W,YLR304C,YLR370C,YLR371W,YLR378C,YMR135C,YMR136W,YNL05…
YGL035C	YAL017W,YAL018C,YAL060W,YBL008W,YBL041W,YBL087C,YBR026C,YBR027C,YBR050C,YBR099C,YBR297W,YCL040W,YCL043C,YCR082W,YCR091W,YDL079C,YDL194W,YDL247W,YDR009W,YDR046C,YDR085C,YDR100W,YDR200C,YDR201W,YDR202C,YDR277C,YDR345C,YDR368W,YDR384C,YDR516C,YDR517W,YDR535C,YEL069C,YER065C,YER083C,YER118C,YER151C,YER177W,YFL041W,YFR049W,YFR053C,YGL078C,YGL176C,YGL250W,YGL251C,YGR007W,YGR030C,YGR031W,YGR067C,YGR073C…
YHL020C	YAL012W,YBR055C,YBR056W,YBR074W,YBR210W,YCR027C,YCR063W,YDL007W,YDL041W,YDR022C,YDR058C,YDR088C,YDR098C,YDR211W,YDR242W,YDR262W,YDR306C,YDR339C,YDR340W,YDR390C,YEL032W,YER097W,YER098W,YER150W,YER159C,YFR009W,YFR011C,YFR012W,YFR016C,YFR025C,YFR029W,YFR035C,YFR036W,YGL050W,YGL054C,YGL083W,YGL169W,YGL170C,YGL202W,YGR028W,YGR165W,YHL023C,YHR015W,YHR185C,YIL030C,YIL095W,YIL096C,YIR007W,YJL006C,YJL011C…
YKL062W	YAL003W,YAL009W,YAL010C,YAL033W,YAL034C,YAL053W,YAL060W,YAR019C,YBL015W,YBL032W,YBL033C,YBL034C,YBL042C,YBL046W,YBL047C,YBL081W,YBL087C,YBR007C,YBR067C,YBR081C,YBR085W,YBR088C,YBR091C,YBR117C,YBR155W,YBR160W,YBR198C,YBR199W,YBR200W,YBR215W,YBR238C,YBR270C,YBR271W,YBR272C,YCL007C,YCL027W,YCL040W,YCL042W,YCL043C,YCR005C,YCR024C-A,YCR031C,YCR086W,YCR087W,YCR091W,YDL016C,YDL020C,YDL022W,YDL042C,YDL04…
YFR034C	YAL002W,YAL017W,YAL018C,YAL051W,YAL053W,YAL060W,YAR064W,YBL009W,YBL010C,YBL029W,YBL038W,YBL039C,YBL068W,YBL070C,YBR028C,YBR031W,YBR034C,YBR085W,YBR105C,YBR106W,YBR127C,YBR161W,YBR222C,YBR251W,YBR256C,YBR281C,YBR282W,YBR291C,YBR296C,YBR300C,YCL047C,YCR011C,YCR026C,YCR037C,YCR047C,YCR048W,YCR064C,YCR065W,YCR066W,YCR072C,YCR086W,YCR088W,YCR090C,YCR092C,YCR093W,YDL037C,YDL059C,YDL088C,YDL095W,YDL097C…
YIL101C	YAL064W-B,YAR019C,YAR027W,YBL015W,YBL060W,YBL061C,YBR007C,YBR127C,YBR133C,YBR135W,YCR002C,YCR003W,YCR017C,YCR088W,YDL082W,YDL083C,YDL178W,YDL224C,YDR019C,YDR104C,YDR210W,YDR309C,YDR348C,YDR487C,YER067W,YER097W,YER158C,YER183C,YFL050C,YGL184C,YGL228W,YGL229C,YGR295C,YHL020C,YHL021C,YHR043C,YHR064C,YHR117W,YHR183W,YHR207C,YIL053W,YIR034C,YJL107C,YJL159W,YJL171C,YJL201W,YJL202C,YJR048W,YJR078W,YJR09…
YJL103C	YBL015W,YBL064C,YBR280C,YBR299W,YCR102C,YDL062W,YDL104C,YDL232W,YDR044W,YDR046C,YDR406W,YDR443C,YER048C,YFL016C,YFR003C,YFR026C,YGL145W,YGL146C,YGR097W,YGR289C,YGR292W,YHR021C,YHR021W-A,YHR101C,YHR102W,YHR198C,YJL034W,YJL035C,YJL094C,YJR077C,YKR057W,YKR097W,YLL041C,YLR037C,YLR151C,YLR415C,YLR417W,YLR460C,YMR136W,YMR144W,YNL134C,YOL011W,YOL012C,YOL084W,YOR092W,YOR125C,YOR256C,YOR257W,YOR343C,YPL06…
YKL112W	YAL011W,YAL016W,YAL023C,YAL042W,YAL043C,YAL053W,YAL054C,YAL064C-A,YAR035W,YBL007C,YBL015W,YBL030C,YBL035C,YBL038W,YBL039C,YBL041W,YBL043W,YBL050W,YBL051C,YBL056W,YBL057C,YBL062W,YBL064C,YBL074C,YBL087C,YBR016W,YBR031W,YBR035C,YBR048W,YBR051W,YBR063C,YBR077C,YBR089C-A,YBR101C,YBR105C,YBR106W,YBR109C,YBR110W,YBR121C,YBR146W,YBR162W-A,YBR177C,YBR198C,YBR199W,YBR201W,YBR210W,YBR218C,YBR222C,YBR228W,Y…
YPR199C	YAL017W,YAL018C,YAL026C,YAL038W,YAL047C,YAR009C,YBL009W,YBL010C,YBL030C,YBL089W,YBL105C,YBL109W,YBR014C,YBR040W,YBR047W,YBR052C,YBR069C,YBR072W,YBR073W,YBR078W,YBR209W,YBR261C,YBR263W,YBR281C,YBR282W,YCL068C,YCR023C,YCR025C,YCR031C,YCR105W,YDL023C,YDL029W,YDL111C,YDL120W,YDL121C,YDL139C,YDL158C,YDR180W,YDR236C,YDR237W,YDR278C,YDR284C,YDR292C,YDR298C,YDR299W,YDR306C,YDR353W,YDR364C,YDR422C,YDR437W…
YOR140W	YAL044C,YAR023C,YBR084C-A,YBR085W,YBR230C,YBR297W,YDL022W,YDL057W,YDL098C,YDL135C,YDL149W,YDR106W,YDR378C,YDR379W,YDR386W,YDR387C,YDR388W,YDR506C,YDR511W,YEL037C,YEL052W,YEL053C,YER103W,YFL008W,YFR015C,YFR044C,YGL241W,YGR111W,YGR246C,YGR247W,YHR010W,YHR047C,YHR057C,YHR099W,YHR179W,YHR207C,YHR211W,YIL152W,YJL080C,YJL112W,YJL118W,YJL121C,YLL056C,YLR047C,YLR055C,YLR056W,YLR064W,YLR154C,YLR208W,YLR30…
YPL089C	YAL007C,YAL008W,YAL019W,YAL020C,YAL053W,YAR018C,YAR035W,YBL085W,YBL101W-A,YBL101W-B,YBR001C,YBR092C,YBR095C,YBR105C,YBR106W,YBR115C,YBR118W,YBR121C,YBR159W,YBR166C,YBR206W,YBR241C,YBR242W,YBR252W,YCL019W,YCL020W,YCL050C,YCR002C,YCR003W,YCR016W,YCR024C-A,YDL007W,YDL019C,YDL119C,YDL120W,YDL121C,YDL126C,YDL139C,YDL169C,YDL178W,YDR001C,YDR002W,YDR037W,YDR055W,YDR073W,YDR085C,YDR173C,YDR174W,YDR276C,Y…
YER148W	YAL001C,YAL008W,YAL026C,YAL051W,YAL067C,YAR002C-A,YAR003W,YAR010C,YAR027W,YAR066W,YBL005W-A,YBL005W-B,YBL026W,YBL028C,YBL052C,YBL069W,YBL071C,YBL101W-A,YBL101W-B,YBR010W,YBR012C,YBR012W-A,YBR012W-B,YBR041W,YBR048W,YBR066C,YBR072W,YBR089C-A,YBR097W,YBR118W,YBR125C,YBR149W,YBR156C,YBR195C,YBR215W,YBR243C,YBR244W,YBR249C,YBR252W,YBR290W,YBR294W,YBR298C,YBR299W,YCL017C,YCL019W,YCL020W,YCL034W,YCL035C…
YKL222C	YAL042W,YAR035W,YBR018C,YBR039W,YBR170C,YBR179C,YBR180W,YBR234C,YBR235W,YCL041C,YDL070W,YDL072C,YDL079C,YDL085W,YDL181W,YDL221W,YDR010C,YDR072C,YDR081C,YDR082W,YDR091C,YDR231C,YDR232W,YDR264C,YDR265W,YDR298C,YDR302W,YDR339C,YDR340W,YDR343C,YDR399W,YDR511W,YDR535C,YDR537C,YDR539W,YEL017C-A,YEL017W,YEL057C,YER054C,YER056C,YER067W,YER087W,YER088C,YER145C,YFL036W,YFL049W,YFR018C,YFR019W,YGL019W,YGL15…
YOR230W	YAL016W,YBR026C,YBR061C,YBR227C,YBR228W,YCR042C,YCR057C,YCR095C,YDL019C,YDL182W,YDL236W,YDR083W,YDR161W,YDR189W,YEL038W,YEL039C,YFL024C,YGL180W,YGR018C,YGR019W,YGR028W,YHR085W,YHR144C,YIL095W,YIL096C,YJR055W,YKL061W,YLR031W,YLR156W,YLR159W,YLR161W,YLR370C,YLR371W,YNL087W,YOL032W,YOL041C,YOL047C,YOL051W,YOR051C,YPL016W,YPL072W,YPL130W,YPL168W,YPR007C,YPR038W,YPR050C
YIL131C	YAL019W,YAL020C,YAL023C,YAL060W,YAR014C,YAR015W,YAR030C,YAR050W,YAR070C,YAR071W,YBL009W,YBL010C,YBL029W,YBL031W,YBL049W,YBL052C,YBL054W,YBL082C,YBL092W,YBL097W,YBL100C,YBR009C,YBR010W,YBR029C,YBR030W,YBR040W,YBR064W,YBR072W,YBR082C,YBR089W,YBR089C-A,YBR104W,YBR130C,YBR133C,YBR135W,YBR136W,YBR156C,YBR162C,YBR162W-A,YBR167C,YBR168W,YBR184W,YBR232C,YBR236C,YBR249C,YBR250W,YBR255W,YBR261C,YBR277C,YBR…
YDL056W	YBL035C,YBL047C,YBR015C,YBR088C,YBR214W,YCL010C,YCL024W,YCL061C,YCR064C,YCR065W,YDL003W,YDL010W,YDL018C,YDL101C,YDL105W,YDL106C,YDL196W,YDL197C,YDR038C,YDR039C,YDR043C,YDR058C,YDR172W,YDR182W,YDR263C,YDR279W,YDR507C,YEL031W,YEL047C,YER028C,YER070W,YER094C,YER095W,YER118C,YER134C,YFL059W,YFL060C,YGL050W,YGL073W,YGL075C,YGL076C,YGR037C,YGR109C,YGR165W,YGR189C,YHL034C,YHR061C,YHR110W,YIL026C,YIL066C…
YDR310C	YAL003W,YAL018C,YAL019W,YAL020C,YAL023C,YAL025C,YAL030W,YAL035W,YAL036C,YAL037W,YAL038W,YAL051W,YAL059W,YAL063C,YAL067C,YAR042W,YAR050W,YBL002W,YBL004W,YBL009W,YBL013W,YBL014C,YBL019W,YBL021C,YBL023C,YBL025W,YBL027W,YBL028C,YBL038W,YBL039C,YBL042C,YBL054W,YBL055C,YBL059W,YBL062W,YBL068W,YBL076C,YBL081W,YBL082C,YBL092W,YBL098W,YBL101W-A,YBL101W-B,YBL106C,YBL109W,YBR002C,YBR003W,YBR017C,YBR018C,YBR…
YDL106C	YAL061W,YAR027W,YBL029W,YBL097W,YBR030W,YBR040W,YBR093C,YBR101C,YBR150C,YBR151W,YBR176W,YBR193C,YBR194W,YBR195C,YBR207W,YBR251W,YBR277C,YBR279W,YCL030C,YCL047C,YCR107W,YDL019C,YDL029W,YDL058W,YDL059C,YDL061C,YDL073W,YDL124W,YDL125C,YDL143W,YDL144C,YDL151C,YDL167C,YDL248W,YDR006C,YDR007W,YDR025W,YDR027C,YDR064W,YDR094W,YDR127W,YDR164C,YDR179C,YDR190C,YDR191W,YDR194C,YDR195W,YDR207C,YDR208W,YDR241W…
YKL072W	YAL061W,YAR068W,YBL055C,YBR089C-A,YCR093W,YDR187C,YDR330W,YDR457W,YFL034W,YGL177W,YGL178W,YHR214W-A,YIR035C,YKL037W,YLL001W,YLR079W,YLR088W,YNL088W,YNL089C,YNR046W,YOL106W,YOR058C,YOR171C,YOR172W,YPL097W,YPR061C,YPR062W
YPL139C	YAL001C,YAL017W,YAL018C,YAL038W,YAL054C,YAL058W,YAL059W,YAL063C,YAR020C,YAR073W,YBL001C,YBL007C,YBL015W,YBL020W,YBL021C,YBL050W,YBL056W,YBL064C,YBL073W,YBL085W,YBL086C,YBL093C,YBL108W,YBL109W,YBR046C,YBR047W,YBR091C,YBR093C,YBR098W,YBR099C,YBR116C,YBR125C,YBR197C,YBR201W,YBR207W,YBR225W,YBR229C,YBR239C,YBR249C,YBR256C,YBR297W,YBR301W,YCL018W,YCL057W,YCR010C,YCR030C,YCR031C,YCR033W,YCR044C,YCR064C…
MATA1	YAL036C,YAL048C,YBL018C,YBL087C,YBR061C,YBR281C,YBR282W,YCR053W,YCR086W,YDL029W,YDL114W,YDR086C,YDR091C,YDR112W,YDR219C,YDR221W,YDR235W,YDR520C,YDR521W,YEL043W,YER084W,YER144C,YER165W,YER184C,YGL142C,YGL169W,YGL170C,YGL211W,YGR110W,YGR147C,YGR158C,YHR028C,YHR101C,YJL023C,YJL155C,YJL175W,YJR040W,YJR132W,YKL211C,YKR005C,YLR030W,YLR044C,YLR054C,YLR132C,YLR173W,YLR224W,YLR270W,YLR313C,YLR316C,YLR373C…
YOR337W	YBR179C,YBR180W,YCL046W,YCR022C,YDL232W,YDR046C,YER144C,YFR033C,YIL156W,YIL157C,YIR025W,YKR009C,YLR003C,YLR221C,YLR338W,YMR229C,YNR059W,YOR357C,YOR358W,YPL120W,YPL121C,YPL135W,YPL137C,YPR087W
YGR040W	YAL024C,YAL062W,YAR047C,YBL005W,YBL006C,YBL016W,YBL090W,YBL091C,YBR045C,YBR088C,YBR109C,YBR110W,YBR122C,YBR123C,YBR162C,YBR162W-A,YBR202W,YBR236C,YCL032W,YCL033C,YCL036W,YCL051W,YCL052C,YCL063W,YCL064C,YCR011C,YCR012W,YCR032W,YCR099C,YDL001W,YDL002C,YDL064W,YDL065C,YDL081C,YDL098C,YDL118W,YDL162C,YDL165W,YDL166C,YDL193W,YDL241W,YDR074W,YDR095C,YDR096W,YDR170C,YDR195W,YDR207C,YDR208W,YDR214W,YDR23…
YPL202C	YAL003W,YAL005C,YAL035W,YAL068C,YAR030C,YAR064W,YBL061C,YBR046C,YBR047W,YBR048W,YBR057C,YBR065C,YBR068C,YBR133C,YBR135W,YBR141C,YBR176W,YBR207W,YCL005W,YCL007C,YCR017C,YCR071C,YCR104W,YDL001W,YDL002C,YDL008W,YDL023C,YDL028C,YDL036C,YDL052C,YDL093W,YDR080W,YDR095C,YDR096W,YDR138W,YDR224C,YDR230W,YDR338C,YDR516C,YDR518W,YDR534C,YEL021W,YEL028W,YER042W,YER064C,YER133W,YFL017C,YFL053W,YFL054C,YFR017C…
YML081W	YAL043C,YAL061W,YAR002W,YAR010C,YAR018C,YBL031W,YBL076C,YBL093C,YBR012W-A,YBR012W-B,YBR046C,YBR047W,YBR055C,YBR056W,YBR123C,YBR127C,YBR130C,YBR131W,YBR182C,YBR210W,YBR227C,YBR251W,YBR280C,YCL027W,YCL034W,YCL035C,YCR027C,YCR037C,YCR063W,YDL004W,YDL007W,YDL026W,YDL041W,YDL047W,YDL155W,YDL218W,YDR017C,YDR020C,YDR021W,YDR022C,YDR023W,YDR042C,YDR058C,YDR088C,YDR098C,YDR125C,YDR126W,YDR136C,YDR166C,YDR…
YGL131C	YAL026C,YAL039C,YAR042W,YBL075C,YBR012C,YBR121C,YBR138C,YBR139W,YBR143C,YBR233W,YCL038C,YCR091W,YDL162C,YDL169C,YDR047W,YDR218C,YDR247W,YDR279W,YDR282C,YDR498C,YER042W,YER062C,YER121W,YGL197W,YGL199C,YGR162W,YGR263C,YHR138C,YHR160C,YHR167W,YIL159W,YIL160C,YIR013C,YIR014W,YJL092W,YJL093C,YJR023C,YJR064W,YJR073C,YJR130C,YJR131W,YKR021W,YKR105C,YLR012C,YLR070C,YLR149C,YLR150W,YLR176C,YLR205C,YLR211C…
YER088C	YAL059W,YBL027W,YBL028C,YBL031W,YBL081W,YBL082C,YBR141C,YBR142W,YBR148W,YBR155W,YBR241C,YBR242W,YBR260C,YBR270C,YBR271W,YCL034W,YCL035C,YCR057C,YCR072C,YDL147W,YDL148C,YDL182W,YDL194W,YDL208W,YDL209C,YDL218W,YDR020C,YDR021W,YDR083W,YDR087C,YDR089W,YDR240C,YDR325W,YDR399W,YDR449C,YEL070W,YFL023W,YGL139W,YGL140C,YGR002C,YGR159C,YHR052W,YHR067W,YHR081W,YHR147C,YHR148W,YHR170W,YIL003W,YIL004C,YIL090W…
YLR375W	YER154W,YER162C,YHR090C,YLR341W,YMR166C,YMR167W,YNL167C,YNR037C,YOL070C,YOR064C,YOR249C
YPL177C	YAR002W,YBR017C,YBR033W,YBR036C,YBR040W,YBR166C,YBR206W,YBR214W,YCL008C,YCR023C,YCR082W,YDL039C,YDL042C,YDL172C,YDR008C,YDR009W,YDR076W,YDR119W,YDR141C,YDR164C,YDR165W,YDR194C,YDR195W,YDR242W,YDR319C,YDR400W,YDR446W,YDR500C,YDR501W,YDR523C,YDR527W,YDR538W,YDR542W,YEL046C,YER006W,YER041W,YER053C,YFL008W,YFL041W,YFL046W,YFR044C,YGL074C,YGL205W,YGL206C,YGL242C,YGR089W,YGR112W,YGR134W,YGR154C,YGR155W…
YDR081C	YAL018C,YAL045C,YAL047C,YAL062W,YAR014C,YAR015W,YAR018C,YBL025W,YBL030C,YBL052C,YBL097W,YBR010W,YBR036C,YBR115C,YBR133C,YBR160W,YBR185C,YBR186W,YBR229C,YBR239C,YBR240C,YCL025C,YCL031C,YCL040W,YCL042W,YCL043C,YCL069W,YCR034W,YCR043C,YCR059C,YCR060W,YCR081W,YDL003W,YDL008W,YDL009C,YDL050C,YDL091C,YDL092W,YDL098C,YDL167C,YDL193W,YDL217C,YDR051C,YDR053W,YDR065W,YDR113C,YDR115W,YDR153C,YDR218C,YDR225W…
YJR127C	YBR032W,YBR033W,YBR264C,YBR265W,YCR004C,YDL079C,YDL208W,YDL245C,YGR244C,YIL057C,YJL023C,YJR158W,YLR242C,YOR143C,YPR006C,YPR038W,YPR039W
YJL127C	YBL002W,YBL003C,YBL013W,YBR173C,YBR297W,YCR045C,YCR047C,YCR048W,YCR107W,YDL023C,YDR154C,YDR155C,YDR156W,YDR224C,YDR225W,YDR315C,YDR337W,YDR385W,YEL066W,YEL067C,YER010C,YER029C,YFL023W,YGL052W,YGL115W,YGL168W,YGL242C,YGL252C,YGR051C,YGR052W,YGR246C,YHR027C,YHR168W,YHR186C,YHR187W,YHR205W,YIL025C,YIL103W,YIL104C,YKL002W,YKL033W,YKL104C,YKL193C,YKR003W,YKR026C,YKR081C,YLR049C,YLR129W,YLR196W,YML114C…
YJL089W	YAL025C,YAL053W,YAL054C,YAR035W,YAR064W,YBL035C,YBL086C,YBR001C,YBR053C,YBR073W,YBR138C,YBR200W,YBR245C,YBR257W,YBR291C,YBR299W,YCL036W,YCL041C,YCR006C,YCR042C,YCR057C,YCR082W,YCR107W,YDL014W,YDL015C,YDL036C,YDL057W,YDL133W,YDL146W,YDL210W,YDR010C,YDR011W,YDR099W,YDR138W,YDR139C,YDR140W,YDR158W,YDR180W,YDR187C,YDR258C,YDR288W,YDR316W,YDR317W,YDR335W,YDR336W,YDR345C,YDR420W,YDR440W,YDR475C,YDR496C…
YIL130W	YGL056C,YIL156W,YIL157C,YJR077C,YLL027W,YLR055C,YLR056W,YLR466W,YNL078W,YNL079C,YOL039W,YOL040C
YHL027W	YBL104C,YBR063C,YBR118W,YCR003W,YCR079W,YDL005C,YDR079W,YDR284C,YDR285W,YDR407C,YEL001C,YFR010W,YFR044C,YGL001C,YGL080W,YGL118C,YGL162W,YGL168W,YGR020C,YHR005C-A,YHR050W,YHR074W,YHR166C,YIL014W,YIL102C,YJL014W,YJL104W,YJL108C,YJL110C,YJL115W,YJL175W,YJL200C,YJR011C,YKR099W,YKR103W,YKR104W,YLR165C,YLR276C,YMR264W,YNL098C,YOL068C,YOL076W,YOR047C,YOR089C,YOR287C,YOR390W,YPL163C,YPL235W,YPL236C,YPL24…
YBL054W	YAL059W,YAR064W,YBL005W,YBL031W,YBR061C,YBR148W,YBR213W,YBR260C,YBR270C,YBR271W,YCR071C,YDL112W,YDL113C,YDL147W,YDL148C,YDL159W,YDL160C,YDL162C,YDL208W,YDL209C,YDR139C,YDR140W,YDR143C,YDR355C,YDR401W,YDR449C,YDR457W,YFL010C,YFL023W,YGL091C,YGL220W,YGR166W,YGR179C,YGR200C,YHL042W,YHR146W,YHR202W,YIL003W,YIL004C,YIL040W,YIL090W,YIL091C,YIL103W,YIR019C,YJL045W,YJR024C,YJR031C,YJR077C,YJR078W,YKL098W…
YDR266C	YAL042W,YAR075W,YBL018C,YBR129C,YBR134W,YBR204C,YBR205W,YBR299W,YCR009C,YCR010C,YCR028C,YCR086W,YDL009C,YDL028C,YDL063C,YDL088C,YDL112W,YDL113C,YDL232W,YDL235C,YDR320C,YDR321W,YDR364C,YDR370C,YDR371W,YDR372C,YDR373W,YDR375C,YDR376W,YER080W,YER133W,YGL118C,YGL148W,YGL150C,YGR020C,YGR127W,YGR220C,YGR292W,YHR044C,YHR045W,YIL105C,YIR029W,YJL071W,YJR045C,YJR046W,YJR088C,YJR089W,YKL061W,YKL101W,YKL102C…
YBR182C	YAL014C,YAR018C,YBR002C,YBR007C,YBR018C,YBR032W,YBR115C,YBR182C,YBR192W,YBR209W,YBR268W,YCL058C,YDL075W,YDL076C,YDL119C,YDL126C,YDL189W,YDL190C,YDL235C,YDR012W,YDR065W,YDR073W,YDR085C,YDR119W,YDR127W,YDR161W,YDR162C,YDR163W,YDR186C,YDR188W,YDR294C,YDR316W,YDR335W,YDR389W,YDR420W,YDR437W,YDR543C,YEL065W,YER045C,YER081W,YER107C,YER110C,YER144C,YFL022C,YFL063W,YGL019W,YGL061C,YGL076C,YGL122C,YGL125W…
YNL199C	YAL002W,YAR064W,YBL005W,YBL006C,YBL015W,YBL059W,YBL076C,YBR008C,YBR012W-A,YBR012W-B,YBR054W,YBR075W,YBR083W,YBR084C-A,YBR086C,YBR104W,YBR133C,YBR135W,YBR137W,YBR167C,YBR168W,YBR185C,YBR186W,YBR223C,YBR229C,YBR257W,YBR261C,YBR263W,YCL023C,YCL066W,YCR040W,YCR045C,YCR073C,YDL026W,YDL048C,YDL075W,YDL076C,YDL112W,YDL151C,YDL179W,YDL233W,YDL244W,YDR014W,YDR033W,YDR042C,YDR048C,YDR054C,YDR072C,YDR143C,Y…
YER040W	YAL009W,YAL010C,YAL026C,YAL033W,YAL034C,YAL062W,YAL066W,YAL067C,YAL068C,YAR007C,YAR008W,YAR073W,YBL003C,YBL012C,YBL018C,YBL040C,YBL042C,YBL048W,YBL049W,YBL059W,YBL063W,YBL072C,YBL073W,YBL090W,YBL091C,YBL094C,YBL101C,YBL111C,YBR007C,YBR043C,YBR068C,YBR080C,YBR082C,YBR083W,YBR088C,YBR089W,YBR128C,YBR141C,YBR158W,YBR179C,YBR180W,YBR200W,YBR209W,YBR214W,YBR227C,YBR228W,YBR261C,YBR263W,YBR275C,YBR286W…
YMR037C	YAL037W,YAL063C,YBL016W,YBL017C,YBL034C,YBL058W,YBL072C,YBL086C,YBR009C,YBR010W,YBR023C,YBR029C,YBR030W,YBR052C,YBR147W,YBR161W,YBR176W,YBR183W,YBR243C,YBR248C,YBR272C,YBR276C,YBR278W,YBR290W,YCR005C,YCR010C,YCR026C,YCR086W,YCR087W,YDL043C,YDL068W,YDL079C,YDL158C,YDL200C,YDL208W,YDL227C,YDR018C,YDR027C,YDR042C,YDR049W,YDR072C,YDR084C,YDR109C,YDR110W,YDR171W,YDR190C,YDR191W,YDR242W,YDR246W,YDR248C…
YKR064W	YAR050W,YBL029W,YBR137W,YBR162W-A,YDL180W,YDL206W,YDL245C,YDR056C,YDR057W,YDR304C,YDR346C,YDR347W,YDR350C,YDR351W,YEL006W,YEL061C,YER018C,YGL093W,YGL226W,YGR047C,YGR048W,YHR067W,YHR099W,YIL032C,YIL150C,YIL153W,YIL154C,YIR029W,YJL047C,YJL072C,YJL158C,YJR158W,YKL139W,YLL037W,YLR174W,YMR169C,YMR255W,YMR301C,YMR315W,YOL119C,YOL120C,YOR056C,YOR057W,YPR196W
YOR380W	YAL061W,YAL068C,YBL005W,YBL006C,YBL063W,YBL102W,YBL103C,YBR065C,YBR154C,YBR169C,YBR227C,YCR104W,YDL042C,YDR025W,YDR072C,YDR187C,YDR248C,YDR345C,YDR406W,YDR526C,YEL034W,YER025W,YER028C,YGL144C,YGL209W,YGR017W,YGR205W,YGR268C,YGR270W,YHR029C,YIL099W,YIL101C,YIL149C,YIL152W,YIL172C,YJL082W,YJL133W,YJL221C,YKL006W,YKL007W,YKL008C,YKL130C,YKL141W,YKR021W,YKR054C,YKR055W,YKR057W,YLR242C,YLR243W,YLR346C…
YNL027W	YAL021C,YAL047C,YBL056W,YBL057C,YBR123C,YBR261C,YBR297W,YCL076W,YCR050C,YDL022W,YDL045W-A,YDL050C,YDL085W,YDR050C,YDR077W,YDR100W,YDR135C,YDR148C,YDR150W,YDR169C,YDR259C,YDR381W,YDR422C,YDR426C,YDR427W,YDR516C,YDR517W,YDR543C,YEL043W,YEL046C,YEL066W,YEL068C,YER080W,YFR037C,YFR041C,YGL049C,YGL104C,YGL225W,YGL226C-A,YGR002C,YGR081C,YGR163W,YGR244C,YGR251W,YHL004W,YHL006C,YHL027W,YHR021C,YHR115C,YHR…
YDR123C	YAR018C,YAR060C,YBL014C,YBL106C,YBR029C,YBR030W,YBR051W,YBR173C,YBR177C,YBR287W,YCL001W,YCL002C,YCR057C,YDL049C,YDL059C,YDL094C,YDL114W,YDL240W,YDR085C,YDR129C,YDR147W,YDR164C,YDR174W,YDR200C,YDR201W,YDR209C,YDR312W,YDR423C,YDR438W,YDR497C,YDR499W,YDR502C,YEL073C,YER026C,YER033C,YER034W,YER043C,YER044C-A,YER154W,YGL077C,YGL243W,YGR050C,YGR065C,YGR157W,YGR196C,YHL006C,YHL032C,YHL036W,YHL038C,YHR00…
YPL038W	YAL012W,YAL026C,YAL053W,YBL073W,YBR049C,YBR107C,YBR140C,YCR001W,YCR024C,YDL006W,YDL059C,YDL073W,YDL074C,YDL112W,YDL113C,YDL172C,YDL198C,YDL200C,YDR023W,YDR098C,YDR162C,YDR253C,YDR254W,YDR267C,YDR268W,YDR327W,YDR335W,YDR368W,YDR382W,YDR418W,YDR502C,YEL048C,YEL050C,YEL071W,YEL072W,YER035W,YER042W,YER043C,YER060W-A,YER067W,YER091C,YER092W,YER109C,YER114C,YER186C,YFL055W,YFR030W,YFR051C,YFR052W,YFR05…
YDR277C	YAL003W,YAL033W,YAL034C,YBL005W-A,YBL005W-B,YBL044W,YBL045C,YBL069W,YBR077C,YBR199W,YBR210W,YBR247C,YCL027W,YCR046C,YCR087W,YDL007W,YDL047W,YDL192W,YDR170C,YDR192C,YDR199W,YDR219C,YDR221W,YDR242W,YDR252W,YDR341C,YDR419W,YDR499W,YDR524C,YEL022W,YEL023C,YEL042W,YEL058W,YEL059C-A,YFR008W,YFR029W,YFR050C,YGL017W,YGL045W,YGL058W,YGL091C,YGL133W,YGL160W,YGL161C,YGL188C,YGL214W,YGR042W,YGR048W,YGR097W,Y…
YLR176C	YAL021C,YAL051W,YBL005W,YBL006C,YBL030C,YBR004C,YBR114W,YBR136W,YBR201W,YBR217W,YBR301W,YCL037C,YCR016W,YCR020C,YCR036W,YDL023C,YDL045W-A,YDL085W,YDL096C,YDL129W,YDL167C,YDL181W,YDL190C,YDL194W,YDL229W,YDR062W,YDR133C,YDR169C,YDR186C,YDR188W,YDR193W,YDR269C,YDR278C,YDR410C,YDR516C,YDR517W,YEL016C,YER097W,YER124C,YER137C,YER152C,YER174C,YFL016C,YFL042C,YFL044C,YFR050C,YGL049C,YGL064C,YGL166W,YGL18…
YJL110C	YAL018C,YAL048C,YAL061W,YAR002C-A,YBL025W,YBL042C,YBL054W,YBL055C,YBL083C,YBL087C,YBL088C,YBL092W,YBR012C,YBR013C,YBR051W,YBR062C,YBR129C,YBR144C,YBR204C,YBR205W,YBR264C,YBR277C,YBR279W,YBR288C,YCL009C,YCL045C,YCL066W,YCR005C,YCR008W,YCR018C,YCR020C-A,YCR038C,YCR040W,YCR063W,YCR092C,YCR093W,YCR096C,YCR107W,YDL010W,YDL012C,YDL041W,YDL084W,YDL088C,YDL096C,YDL115C,YDL124W,YDL140C,YDL168W,YDL177C,YDL…
YJL056C	YAL015C,YAL037W,YAR050W,YAR075W,YBL029W,YBR118W,YBR193C,YBR194W,YBR219C,YBR278W,YBR282W,YCL058C,YDL048C,YDL140C,YDL225W,YDR393W,YDR407C,YDR451C,YDR452W,YDR490C,YDR492W,YEL033W,YEL035C,YEL054C,YER103W,YFL005W,YFL011W,YGL021W,YGL061C,YGL180W,YGL255W,YGL258W,YGR222W,YHL022C,YHL028W,YHL029C,YHR044C,YHR045W,YHR061C,YHR205W,YJL055W,YJL056C,YJL085W,YJL087C,YJL131C,YJR022W,YJR033C,YJR061W,YJR079W,YJR122W…
YBR049C	YAL017W,YAL018C,YAL030W,YAL031C,YAL053W,YBL013W,YBL014C,YBL036C,YBL052C,YBL058W,YBL076C,YBL102W,YBL103C,YBR049C,YBR130C,YBR131W,YBR143C,YBR163W,YBR164C,YBR165W,YBR170C,YBR171W,YBR222C,YBR234C,YBR235W,YBR236C,YBR237W,YCL017C,YCL040W,YCL042W,YCL043C,YCR032W,YCR042C,YCR068W,YCR094W,YCR095C,YDL005C,YDL007W,YDL025C,YDL029W,YDL032W,YDL045W-A,YDL047W,YDL086W,YDL087C,YDL147W,YDL148C,YDL155W,YDL161W,YDL16…
YBL005W	YAL046C,YAL061W,YAL068C,YAR030C,YBL005W,YBL006C,YBL069W,YBL071C,YBL101C,YBL102W,YBL103C,YBR144C,YBR286W,YCR061W,YCR068W,YCR092C,YCR104W,YDL020C,YDL206W,YDR025W,YDR072C,YDR173C,YDR174W,YDR292C,YDR345C,YDR346C,YDR347W,YDR406W,YEL040W,YER016W,YFL010W-A,YFL018C,YGL157W,YGL209W,YGL231C,YGR017W,YGR035C,YGR079W,YGR126W,YGR142W,YGR161C,YGR248W,YGR281W,YHR029C,YHR080C,YHR081W,YHR090C,YIL076W,YIL077C,YIL09…
YMR016C	YAL003W,YAL013W,YAL014C,YAL016W,YAL058W,YAR002W,YAR023C,YAR044W,YAR070C,YBL062W,YBL084C,YBR036C,YBR042C,YBR058C,YBR070C,YBR071W,YBR105C,YBR112C,YBR138C,YBR149W,YBR158W,YBR203W,YBR218C,YBR292C,YCL048W,YCL063W,YCL064C,YCR007C,YCR030C,YCR043C,YCR044C,YCR066W,YCR105W,YDL001W,YDL002C,YDL022W,YDL037C,YDL062W,YDL198C,YDL235C,YDL245C,YDL246C,YDR006C,YDR007W,YDR020C,YDR021W,YDR054C,YDR055W,YDR061W,YDR071C…
YNL139C	YAL027W,YAL055W,YAL064C-A,YAR044W,YBL062W,YBR004C,YBR005W,YBR050C,YBR167C,YBR168W,YBR223C,YBR225W,YBR232C,YBR267W,YBR278W,YBR296C,YCR034W,YCR054C,YCR073C,YDL004W,YDL005C,YDL049C,YDL054C,YDL093W,YDL121C,YDL135C,YDL139C,YDL143W,YDL198C,YDR030C,YDR042C,YDR047W,YDR080W,YDR104C,YDR107C,YDR147W,YDR230W,YDR261C,YDR276C,YDR298C,YDR392W,YDR419W,YDR457W,YDR487C,YDR492W,YDR504C,YEL057C,YER001W,YER011W,YER04…
