# Supplementary material for: Improved recovery of cell-cycle gene expression in Saccharomyces cerevisiae from regulatory interactions in multiple omics data
Source: BMC Genomics. 2020 Feb 13;21:159. doi: 10.1186/s12864-020-6554-8 (PMC7020519; doi:10.1186/s12864-020-6554-8)
Supplement: Supplementary file 11 — Additional file 11: File S4. Lists of TF-target interactions in Expert PWM data. [file 12864_2020_6554_MOESM11_ESM.txt]

TF	Targets
YLR228C	YBL095W,YCL044C,YCR024C,YDL030W,YDL242W,YDL243C,YDR132C,YDR212W,YDR292C,YDR315C,YER053C,YER154W,YFL034C-B,YFL056C,YFR014C,YGR021W,YGR092W,YGR247W,YHL020C,YHR050W,YIL164C,YJL178C,YLL010C,YLR215C,YLR254C,YLR328W,YLR396C,YLR445W,YMR038C,YMR102C,YNL072W,YNL249C,YNL260C,YNL301C,YOL048C,YOL113W,YOL114C,YOR071C,YOR286W,YOR376W,YOR385W,YPL057C,YPL091W,YPL171C,YPL218W,YPR190C,YPR191W
YML007W	YAL061W,YER177W,YGR030C,YGR031W,YIL058W,YIL155C,YMR028W,YNL036W
YGL209W	YDL180W,YDR293C,YDR298C,YDR376W,YDR389W,YDR418W,YEL017C-A,YEL017W,YFL023W,YFL024C,YFR034C,YGL038C,YGR276C,YHR050W,YHR136C,YHR137W,YJR103W,YLR216C,YNL117W,YNL118C,YNL147W,YNL148C,YNL155W,YNL156C,YNR001C,YOR173W,YPL028W,YPL128C,YPL265W
YMR042W	YAL049C,YAR020C,YAR044W,YCR046C,YDL206W,YDR233C,YEL046C,YEL062W,YFL048C,YGR233C,YIL016W,YJL154C,YJR121W,YLR031W,YLR270W,YLR448W,YML121W,YML122C,YMR279C,YNL228W,YOR006C,YPL084W,YPR014C,YPR184W
TBP-TFIIA	YBR179C,YBR180W,YCR045C,YDL114W,YDR281C,YDR372C,YDR373W,YDR516C,YDR517W,YFR023W,YGL121C,YGL162W,YGL189C,YGR059W,YGR065C,YHL043W,YHR184W,YHR187W,YJL109C,YJL112W,YJR017C,YKL079W,YLR330W,YLR466W,YNL044W,YNL081C,YNL303W,YOR212W,YOR263C,YOR297C,YOR298W,YOR339C,YPL248C,YPL255W
YHR124W	YAL014C,YCR024C,YDL205C,YDL239C,YDR182W,YDR533C,YER168C,YER184C,YER185W,YFR033C,YGL040C,YGR040W,YGR209C,YHL039W,YHR134W,YIL168W,YJL101C,YJR033C,YJR035W,YJR122W,YKL155C,YKL205W,YKR052C,YKR098C,YLR074C,YLR075W,YLR156W,YLR159W,YLR161W,YLR269C,YLR298C,YLR299W,YLR415C,YLR417W,YML041C,YMR038C,YNL261W,YOL078W,YPL171C,YPR025C,YPR026W,YPR079W,YPR167C,YPR168W
YOL028C	YBL012C,YBL078C,YCR049C,YDR462W,YIR023W,YJL034W,YJL035C,YJL097W,YJR148W,YLR371W,YML087C,YMR237W,YNL203C,YNR008W,YOL042W,YOL043C,YOL070C,YOR100C,YOR141C,YOR142W,YPL222W,YPR143W
YCR018C	YEL017C-A,YEL017W,YFL021W,YIL118W,YIR017C,YIR018W,YJL042W,YKR042W,YLL043W,YLR121C,YLR167W,YLR304C,YNL179C,YOR263C
YHR206W	YAL053W,YAL054C,YAR035W,YBL015W,YBR230C,YCL025C,YDR006C,YDR007W,YDR055W,YER024W,YGR250C,YJL026W,YJL089W,YKL145W,YKR091W,YML042W,YOR157C,YOR158W,YPL156C,YPR030W
YMR280C	YAR002W,YBR017C,YBR166C,YBR206W,YCL008C,YCR023C,YDL042C,YDR008C,YDR009W,YDR164C,YDR165W,YDR242W,YDR523C,YER053C,YFL008W,YFL041W,YFR044C,YGR089W,YGR112W,YGR134W,YGR154C,YGR155W,YGR196C,YGR215W,YHR023W,YHR046C,YHR047C,YHR089C,YHR193C,YHR194W,YIL036W,YIL037C,YIR031C,YJL172W,YJL197W,YLL006W,YLL007C,YLL048C,YLR336C,YML085C,YML096W,YML097C,YMR017W,YMR170C,YMR281W,YMR314W,YNL086W,YOR066W,YOR186W,YOR265W…
YPL177C	YBR015C,YBR016W,YCR053W,YDL170W,YDR064W,YDR243C,YER055C,YGL009C,YGL109W,YJR016C,YJR018W,YLR027C,YLR355C,YMR062C,YNL004W,YOL068C,YOR130C,YOR221C,YOR222W,YPL263C,YPL269W
YIL056W	YAL061W,YAL068C,YBL102W,YBL103C,YBR068C,YBR154C,YBR187W,YCL018W,YCR104W,YDL078C,YDR212W,YDR345C,YDR406W,YDR431W,YDR432W,YEL067C,YER028C,YER073W,YER144C,YGL009C,YGL125W,YGL230C,YGR092W,YHR080C,YHR081W,YHR208W,YIL068C,YIL152W,YJL082W,YJR144W,YKL007W,YKL008C,YKL129C,YKR057W,YKR071C,YLR217W,YLR304C,YLR355C,YLR415C,YLR417W,YLR461W,YML090W,YMR108W,YMR259C,YMR272C,YNL023C,YNL029C,YNL134C,YNL225C,YNR034W…
YLR451W	YBR223C,YCL040W,YCL041C,YCL043C,YDL219W,YDR001C,YDR002W,YEL002C,YER150W,YGR126W,YJL082W,YJL186W,YJL187C,YJR036C,YJR039W,YLR336C,YOR014W
YLR176C	YDR490C,YDR492W,YER103W,YFL005W,YGL255W,YGL258W,YGR222W,YJL055W,YJL056C,YKL175W,YKR105C,YLR130C,YMR297W,YNR023W,YOL154W,YOR012W,YOR013W,YOR387C,YPL264C
YER130C	YBL042C,YCR027C,YDR098C,YEL021W,YGL259W,YHR015W,YHR121W,YIR039C,YKL096W-A,YKL216W,YLR154C,YLR192C,YLR420W,YMR240C,YMR241W,YMR309C,YOL107W,YOL125W,YOL126C
YLR014C	YBR003W,YBR046C,YBR287W,YCR019W,YDL104C,YDL235C,YDR168W,YDR441C,YDR442W,YDR480W,YGL089C,YGR276C,YHR027C,YLR072W,YMR114C,YMR305C,YNL317W,YOR143C,YOR266W
YKL043W	YLR162W
YPR186C	YAL001C,YAL015C,YAL025C,YAL029C,YAL039C,YAL053W,YAL055W,YAL067C,YAR002W,YAR042W,YAR053W,YAR070C,YAR071W,YAR073W,YBL016W,YBL027W,YBL028C,YBL029W,YBL038W,YBL039C,YBL076C,YBL095W,YBL098W,YBR001C,YBR026C,YBR027C,YBR028C,YBR031W,YBR035C,YBR040W,YBR044C,YBR059C,YBR065C,YBR074W,YBR085W,YBR086C,YBR087W,YBR089W,YBR105C,YBR106W,YBR109C,YBR110W,YBR112C,YBR119W,YBR123C,YBR127C,YBR133C,YBR135W,YBR136W,YBR148W…
YML065W	YCL025C,YDL162C,YEL029C,YER162C,YGL197W,YGL199C,YGR212W,YHR004C,YHR090C,YJL042W,YJL137C,YJL192C,YKL140W,YLL021W,YLL022C,YLR341W,YNR037C,YNR074C,YOL013C,YOL070C,YOL148C,YOR064C,YOR249C,YPL040C
YDL048C	YDR542W,YGR276C,YHL007C,YHR216W,YIL172C,YIR016W,YJL221C,YJR045C,YLR433C,YOL161C,YOR317W,YOR348C,YOR394W,YPL028W,YPL282C
YMR070W	YAL002W,YAR019C,YBR266C,YCL041C,YDL057W,YDR147W,YGL126W,YGL128C,YGL171W,YGR018C,YGR019W,YGR027C,YHR049C-A,YIL043C,YJL052W,YJR075W,YKR044W,YLL019C,YLR247C,YNL179C,YOL057W,YOR026W,YOR094W,YOR167C,YPL165C,YPR013C,YPR030W,YPR143W
YIR013C	YAR033W,YCL037C,YDL173W,YDL174C,YGL051W,YJR017C,YKL085W,YLL055W,YLR203C,YLR312C,YLR312W-A,YLR392C,YNL252C,YOR081C,YOR082C,YOR360C,YOR362C
YPR009W	YCL018W,YDL082W,YDL083C,YDL222C,YER001W,YHR056C,YHR088W,YIL152W,YKL096W-A,YKL180W,YMR108W,YNL055C,YNL179C,YOR375C
YIR018W	YAL061W,YBR297W,YDL245C,YDR072C,YDR100W,YER177W,YGR030C,YGR031W,YIL058W,YIL155C,YJR158W,YLR242C,YNL196C,YNL274C,YPR151C
YER028C	YAL024C,YAR027W,YBL013W,YBL067C,YBR254C,YBR255W,YDL057W,YDR080W,YDR158W,YDR182W,YDR249C,YER052C,YER057C,YER058W,YFL042C,YGL004C,YGL053W,YGL162W,YGL191W,YHR156C,YHR157W,YIL058W,YJL014W,YJR148W,YLR210W,YLR290C,YLR373C,YLR407W,YLR444C,YMR118C,YMR259C,YNL119W,YNL121C,YNL304W,YNL305C,YNR069C,YOL037C,YPL079W,YPL111W
YOL067C	YBR254C,YCL036W,YCL037C,YGR109C,YNL129W,YNL130C,YPL204W,YPL206C,YPR027C
YGR044C	YAL041W,YBR072W,YBR215W,YDL184C,YDL237W,YER058W,YFR035C,YFR036W,YGL169W,YGL170C,YGL220W,YGL257C,YGR149W,YHL005C,YIL030C,YJL011C,YKL127W,YLL029W,YLR347C,YMR106C,YOL083W
YDR096W	YBR161W,YBR265W,YCL009C,YER026C,YGL089C,YHR095W,YIR021W,YJR043C,YLR230W,YLR399C,YLR400W,YMR048W,YNR001C,YOR193W,YOR300W,YOR338W,YPL112C,YPL222W,YPL274W
YER069W	YBL081W,YBL082C,YBL086C,YBR101C,YDR188W,YDR435C,YER092W,YER109C,YGL012W,YGL013C,YGL226C-A,YGR195W,YIL019W,YIL020C,YIR031C,YJL036W,YJR023C,YKL131W,YKR066C,YNL277W,YNR060W,YOR311C,YOR349W,YPL248C
YDR043C	YBR104W,YBR254C,YCR024C,YDL066W,YDR127W,YDR179W-A,YDR243C,YEL063C,YER052C,YER055C,YGL141W,YGL142C,YGL219C,YGR094W,YGR267C,YJR109C,YJR110W,YLR057W,YLR152C,YLR169W,YMR062C,YMR188C,YMR189W,YMR237W,YMR287C,YNL004W,YNR069C,YOL037C,YOR113W,YOR130C,YOR185C,YOR337W,YPL269W,YPR167C,YPR168W
YBL103C	YDL066W,YDL067C,YDR459C,YDR460W,YEL058W,YEL059C-A,YER033C,YER042W,YFR024C-A,YIL035C,YIL146C,YKL051W,YKL052C,YLR438W,YMR057C,YNL067W,YOL127W,YOR063W,YPL209C
YPR104C	YAL054C,YBL022C,YBL056W,YBL057C,YBR049C,YBR284W,YCL040W,YCL042W,YCL043C,YCR061W,YDL007W,YDL070W,YDL072C,YDL126C,YDL147W,YDL148C,YDL185W,YDR154C,YDR270W,YDR426C,YDR427W,YDR430C,YDR432W,YEL032W,YEL037C,YER012W,YER021W,YER032W,YER094C,YER095W,YER129W,YER142C,YER143W,YER177W,YFL023W,YFL024C,YFL056C,YFR003C,YFR004W,YFR024C-A,YGL010W,YGL011C,YGL047W,YGL048C,YGL122C,YGL130W,YGL131C,YGL172W,YGL173C,YGL20…
YDL020C	YAL003W,YAL005C,YAL015C,YAL017W,YAL018C,YAL022C,YAL028W,YAL029C,YAL039C,YAL053W,YAL058W,YAL061W,YAL062W,YAL063C,YAL064W,YAL068C,YAR002W,YAR009C,YAR018C,YAR023C,YAR029W,YAR030C,YAR042W,YAR066W,YAR070C,YAR071W,YBL006C,YBL007C,YBL011W,YBL015W,YBL016W,YBL017C,YBL023C,YBL026W,YBL030C,YBL032W,YBL033C,YBL036C,YBL042C,YBL044W,YBL045C,YBL052C,YBL069W,YBL074C,YBL081W,YBL084C,YBL085W,YBL086C,YBL087C,YBL088C…
YOR113W	YAL002W,YAR019C,YCL041C,YDL151C,YDL195W,YDL197C,YDR087C,YDR279W,YGL055W,YGL205W,YGL206C,YHR125W,YJL024C,YJL052W,YJR075W,YLL019C,YLR155C,YLR157C,YLR158C,YLR160C,YMR074C,YMR075W,YOR026W,YPL077C,YPL156C,YPR177C
YPL021W	YAL005C,YBR126C,YCL018W,YCR047C,YCR048W,YDL073W,YDL074C,YDL137W,YDR487C,YDR542W,YEL038W,YEL039C,YIL132C,YKL023W,YKR070W,YLR006C,YLR007W,YLR237W,YLR451W,YMR084W,YMR119W,YNR034W
YPR086W	YOL155C,YPR080W
YLR278C	YBR007C,YDR374C,YDR399W,YER062C,YFL053W,YFL054C,YLR108C,YLR109W,YNL028W,YPL091W,YPR105C,YPR106W,YPR135W
YIL036W	YBL064C,YBL065W,YDR122W,YDR263C,YGR104C,YLR228C,YMR085W
YGR249W	YBL064C,YBR046C,YBR047W,YBR182C,YBR201W,YCR015C,YDL049C,YDL168W,YDL218W,YDR050C,YDR141C,YDR186C,YDR240C,YDR306C,YDR361C,YDR368W,YEL006W,YEL052W,YEL053C,YER147C,YER148W,YGL066W,YGL088W,YGL089C,YGL114W,YGR040W,YGR134W,YGR234W,YHL021C,YHR029C,YHR048W,YHR100C,YHR111W,YHR179W,YHR184W,YHR199C,YIL108W,YIL109C,YIL168W,YJL057C,YJL171C,YJR024C,YJR146W,YKL043W,YKL060C,YKL071W,YKL086W,YKL087C,YKL155C,YKL204W…
YDR423C	YBL093C,YDR529C,YEL038W,YEL039C,YER145C,YER168C,YER169W,YHR021C,YHR021W-A,YHR092C,YKL035W,YLL027W,YML042W
YGR067C	YBL078C,YDR462W,YGR260W,YGR271W,YJL034W,YJL035C,YJR148W,YLL019C,YLL054C,YLR247C,YLR410W,YML063W,YML064C,YOL005C,YOR141C,YOR142W,YPL222W,YPL243W,YPL244C
YBR239C	YCL038C,YDL243C,YDR032C,YEL027W,YFR041C,YFR042W,YGR165W,YGR189C,YGR288W,YHL001W,YHR098C,YIR031C,YKL049C,YKL153W,YKL188C,YKR045C,YLL002W,YLR040C,YLR061W,YLR220W,YML086C,YML088W,YOL115W,YPR137W
YPL128C	YBL088C,YBL089W,YDL062W,YDL078C,YDL111C,YDL235C,YDL246C,YDR273W,YFL030W,YGL106W,YGR218W,YHR013C,YHR014W,YHR051W,YHR128W,YJR056C,YJR159W,YKR051W,YLR100W,YLR174W,YLR322W,YLR377C,YML115C,YMR151W,YMR214W,YNL065W,YOR179C,YPL152W,YPL153C,YPL182C
YFR034C	YAR027W,YBL015W,YDL224C,YDR348C,YDR487C,YER067W,YHR183W,YJR078W,YML052W,YML053C,YML085C,YMR242C,YOR206W,YOR299W,YOR324C
YDR253C	YBR299W,YCR102C,YDL104C,YDR044W,YDR046C,YDR406W,YER048C,YFL016C,YFR003C,YGR289C,YGR292W,YHR021C,YHR021W-A,YHR101C,YHR102W,YJL094C,YKR057W,YLR037C,YLR151C,YLR415C,YLR417W,YLR460C,YNL134C,YOL011W,YOL084W,YOR092W,YPR061C,YPR151C
YBR150C	YAL061W,YAL068C,YBL005W,YBL006C,YBL102W,YBL103C,YBR154C,YCR104W,YDR025W,YDR072C,YDR248C,YDR345C,YDR406W,YER028C,YGL209W,YGR017W,YGR205W,YHR029C,YIL099W,YIL101C,YIL152W,YIL172C,YJL082W,YJL133W,YJL221C,YKL007W,YKL008C,YKL141W,YLR346C,YLR461W,YML090W,YML125C,YMR195W,YMR272C,YNL093W,YNL231C,YOL157C,YOR153W,YOR162C,YOR163W,YOR333C,YOR370C,YPL062W,YPL068C,YPL172C,YPR150W
YOR380W	YAR073W,YBR019C,YBR020W,YBR132C,YDR094W,YGR055W,YIL033C,YIL147C,YJL034W,YJL035C,YMR018W,YMR295C,YNL073W,YNL074C,YNL304W,YNL305C,YOR108W,YPL061W
YHR006W	YBR234C,YBR235W,YDR100W,YDR231C,YDR232W,YER145C,YGR018C,YGR019W,YKL035W,YLL027W,YML031W,YML032C,YML100W,YML101C,YOL012C,YOR301W,YPL262W,YPL263C
YLL054C	YAL012W,YAL026C,YBR039W,YBR049C,YBR250W,YCL034W,YCL035C,YCR092C,YCR093W,YDL020C,YDL073W,YDL074C,YDL112W,YDL113C,YDR113C,YDR115W,YDR267C,YDR268W,YER060W-A,YER080W,YER091C,YER092W,YER112W,YER124C,YFL018C,YFL031W,YFL032W,YFL033C,YGL056C,YGR223C,YGR224W,YHR001W-A,YHR089C,YHR136C,YHR137W,YIL106W,YIL107C,YIL126W,YIL127C,YJL167W,YJL168C,YJL187C,YJR010W,YJR121W,YJR138W,YJR139C,YKL001C,YKL007W,YKL015W,YKL…
YOR344C	YHR213W,YLR397C,YOL126C,YOR330C,YOR332W
YPL133C	YBL044W,YBL045C,YBR234C,YBR235W,YCR063W,YDR044W,YGL166W,YKR040C,YLR406C,YOR192C,YOR349W,YPL068C,YPL172C,YPR072W
YHR056C	YAL005C,YAL054C,YBL015W,YBL064C,YBL086C,YBR011C,YBR089C-A,YBR184W,YBR256C,YCL041C,YCR010C,YCR061W,YDL193W,YDL239C,YDR091C,YDR285W,YDR359C,YDR374C,YDR487C,YDR510W,YEL024W,YER015W,YER044C-A,YER112W,YER130C,YER179W,YFL022C,YGL033W,YGL062W,YGL097W,YGL184C,YGL225W,YGR196C,YGR264C,YHL024W,YHL038C,YHR014W,YHR136C,YHR137W,YHR153C,YHR154W,YIL031W,YIL033C,YIL072W,YIL073C,YIR032C,YIR033W,YJL089W,YJL106W,YJL…
YDR207C	YAL003W,YAL005C,YAL008W,YAR010C,YAR031W,YBL075C,YBL076C,YBL089W,YBL091C,YBR008C,YBR012C,YBR012W-A,YBR012W-B,YBR025C,YBR101C,YBR118W,YBR169C,YBR207W,YBR211C,YBR245C,YCL023C,YCL044C,YCL050C,YCR012W,YDL012C,YDL020C,YDL152W,YDL193W,YDR018C,YDR031W,YDR038C,YDR039C,YDR102C,YDR103W,YDR157W,YDR171W,YDR173C,YDR174W,YDR214W,YDR258C,YDR313C,YDR352W,YDR367W,YDR377W,YDR439W,YDR506C,YDR533C,YEL033W,YER024W,YER…
YGL073W	YAL030W,YAL031C,YBR112C,YCR059C,YCR060W,YCR106W,YDL048C,YDL081C,YDL170W,YDR001C,YDR002W,YDR012W,YDR311W,YDR393W,YDR537C,YDR539W,YEL024W,YEL036C,YER018C,YER019W,YER047C,YER155C,YGR136W,YGR279C,YHR094C,YHR134W,YIR029W,YIR031C,YJL214W,YJL216C,YJR025C,YJR044C,YKL077W,YKR072C,YLL015W,YLR078C,YLR264W,YLR367W,YLR384C,YLR386W,YLR465C,YML051W,YMR038C,YMR084W,YMR116C,YMR121C,YNL042W,YNL091W,YNL095C,YNR025C…
YNL314W	YBL015W,YBL020W,YBL021C,YBL023C,YBL030C,YBL099W,YBR039W,YBR079C,YBR163W,YCL057W,YDL004W,YDL066W,YDL067C,YDL181W,YDL243C,YDR231C,YDR232W,YDR512C,YDR529C,YFL021W,YGL191W,YGR059W,YGR160W,YGR183C,YGR241C,YGR243W,YGR245C,YGR269W,YGR273C,YHR034C,YHR051W,YJL076W,YJL102W,YJL103C,YJR077C,YJR121W,YKL141W,YKL146W,YKL148C,YKL150W,YKL151C,YKR004C,YKR093W,YLR241W,YLR372W,YML080W,YMR293C,YNL242W,YNL253W,YOL066C…
YKL109W	YBL050W,YBL051C,YBL060W,YBL061C,YBR001C,YBR008C,YBR043C,YBR049C,YBR082C,YBR105C,YBR106W,YBR114W,YDL039C,YDL070W,YDL086W,YDL087C,YDL235C,YDR046C,YDR047W,YDR168W,YDR222W,YDR292C,YDR345C,YDR370C,YDR371W,YDR419W,YDR498C,YDR499W,YER028C,YER036C,YER037W,YER049W,YER062C,YGL035C,YGL157W,YGL209W,YGL247W,YGL253W,YHL025W,YHR001W,YHR035W,YHR047C,YHR094C,YHR210C,YJL009W,YJL010C,YJL075C,YJL082W,YJL129C,YJL152W…
YKL038W	YDL204W,YFR033C,YIL010W,YLR205C,YLR355C,YMR068W,YMR282C,YOL057W,YOR064C,YPL117C,YPR151C
YLR256W	YAL051W,YAL063C,YBL018C,YBL048W,YBR027C,YBR037C,YBR038W,YBR078W,YBR149W,YBR159W,YBR161W,YBR166C,YBR187W,YBR243C,YCL036W,YCL037C,YCR099C,YDL029W,YDL080C,YDL098C,YDL141W,YDL142C,YDL161W,YDL164C,YDL202W,YDL203C,YDL210W,YDR003W,YDR056C,YDR057W,YDR067C,YDR068W,YDR090C,YDR143C,YDR200C,YDR201W,YDR203W,YDR313C,YDR393W,YDR415C,YDR416W,YEL031W,YEL034W,YEL035C,YEL059C-A,YER112W,YER121W,YER122C,YER123W,YER16…
YJR147W	YBR118W,YBR126C,YBR149W,YDL216C,YDR173C,YDR174W,YDR305C,YDR418W,YDR470C,YDR471W,YER074W,YFR031C-A,YGL030W,YGR117C,YGR118W,YGR214W,YHR010W,YHR012W,YHR092C,YIL018W,YIL069C,YIL148W,YIL149C,YJL189W,YJL190C,YLR048W,YML063W,YML064C,YMR056C,YMR058W,YNL098C,YNL162W,YOR006C,YOR234C,YOR235W,YOR330C,YOR382W,YPL014W,YPL015C,YPL090C
YDR174W	YAL001C,YAL002W,YAL015C,YAL022C,YAL023C,YAL025C,YAL026C,YAL028W,YAL029C,YAL038W,YAL039C,YAL053W,YAL055W,YAL059W,YAL060W,YAR002C-A,YAR002W,YAR003W,YAR018C,YAR027W,YAR029W,YAR042W,YAR053W,YAR064W,YAR070C,YAR071W,YAR073W,YBL009W,YBL010C,YBL015W,YBL016W,YBL027W,YBL028C,YBL029W,YBL032W,YBL033C,YBL035C,YBL036C,YBL038W,YBL039C,YBL043W,YBL049W,YBL064C,YBL067C,YBL074C,YBL076C,YBL079W,YBL080C,YBL081W,YBL08…
YML113W	YBR018C,YBR019C,YBR020W,YDR009W,YDR262W,YEL057C,YFR009W,YFR016C,YGL049C,YIL100W,YJL024C,YJR052W,YKR070W,YLR081W,YLR357W,YML051W,YMR144W,YNL073W,YNL074C,YOR120W
YPL248C	YER073W,YGL125W,YGR146C,YGR166W,YJR078W,YLR111W,YNL065W
YML099C	YBL042C,YBR023C,YBR137W,YBR149W,YBR150C,YBR151W,YBR220C,YCR002C,YCR003W,YDL105W,YDL106C,YDL220C,YDR061W,YDR072C,YDR090C,YDR476C,YEL029C,YER046W,YGL019W,YGR035C,YGR126W,YGR130C,YGR131W,YGR166W,YGR223C,YGR224W,YGR243W,YHR051W,YHR147C,YHR148W,YHR149C,YHR178W,YHR200W,YIL005W,YIL076W,YIL077C,YLL020C,YLL061W,YLL062C,YLR039C,YLR041W,YLR091W,YLR120C,YLR129W,YLR346C,YLR382C,YLR383W,YML042W,YMR183C,YMR184W…
YOR162C	YAR023C,YBR013C,YBR163W,YBR182C,YBR217W,YBR283C,YCR042C,YCR047C,YCR048W,YCR053W,YDL096C,YDL111C,YDL156W,YDL157C,YDL158C,YDL218W,YDL223C,YDL226C,YDR092W,YDR096W,YDR180W,YDR184C,YDR193W,YDR207C,YDR208W,YDR223W,YDR262W,YDR373W,YDR413C,YDR451C,YDR523C,YEL007W,YER018C,YER019W,YER036C,YER037W,YER141W,YFL001W,YFL002C,YFL029C,YFR048W,YGL057C,YGL192W,YGL194C,YGL236C,YGL258W,YGR015C,YGR016W,YGR182C,YGR201C…
YCL055W	YBL077W,YBL078C,YBR234C,YCR079W,YDL193W,YDR380W,YDR421W,YER048C,YGL041C,YGL205W,YGL206C,YGR161C,YGR244C,YHR016C,YHR017W,YHR136C,YHR137W,YJR065C,YJR066W,YLR278C,YLR349W,YNL124W,YNL125C,YNR002C,YOR078W
YDR421W	YBL015W,YBR302C,YDL010W,YDL022W,YDL248W,YDR231C,YDR232W,YFL062W,YGR067C,YHL048W,YJR115W,YJR161C,YML132W,YMR136W,YNL336W,YOR332W,YOR349W
MAL63	YAL002W,YAL031C,YBR115C,YBR147W,YBR291C,YDL039C,YDL068W,YDL131W,YDL215C,YDR022C,YDR139C,YDR234W,YDR274C,YDR463W,YEL071W,YER094C,YER095W,YFL021W,YGL109W,YGL143C,YGR278W,YHR058C,YHR060W,YHR121W,YHR178W,YIL094C,YIL143C,YIR034C,YJL001W,YJL002C,YJL200C,YKL100C,YKL187C,YKL198C,YKL204W,YKR021W,YLR064W,YLR074C,YLR075W,YLR087C,YLR088W,YLR278C,YLR301W,YLR436C,YML060W,YML061C,YML106W,YMR275C,YNL045W,YNL088W…
YDR034C	YBR222C,YEL020C,YER080W,YER171W,YGL184C,YIL133C,YJL039C,YKL096W,YML057W,YNL117W,YNL118C,YOR033C,YPL021W,YPL192C
YMR019W	YCL040W,YCL042W,YCL043C,YDL070W,YDL072C,YDL098C,YDR154C,YDR518W,YDR519W,YEL058W,YEL059C-A,YER003C,YER004W,YFR007W,YFR026C,YGL147C,YJL034W,YJL035C,YJR115W,YLR349W,YML030W,YNL044W,YNL327W,YNL328C,YNR075W,YPR140W
YFL031W	YBL064C,YBR200W,YDL010W,YGL224C,YHR037W,YJL082W,YJL088W,YLR142W,YLR312C,YLR312W-A,YOR302W
YKL015W	YAL003W,YAL019W,YAL020C,YAL028W,YAL029C,YBL009W,YBL019W,YBL030C,YBL038W,YBL039C,YBL081W,YBL082C,YBL087C,YBL102W,YBL103C,YBR029C,YBR030W,YBR031W,YBR060C,YBR074W,YBR077C,YBR078W,YBR079C,YBR104W,YBR192W,YBR206W,YBR212W,YBR270C,YBR271W,YCL018W,YCL031C,YCL036W,YCL037C,YCL054W,YCR020C-A,YCR072C,YDL026W,YDL037C,YDL062W,YDL117W,YDL146W,YDL147W,YDL148C,YDL156W,YDL157C,YDL161W,YDL164C,YDL167C,YDL200C,YDL22…
YDR169C	YAL003W,YAL005C,YAL034C,YAL062W,YBL022C,YBL060W,YBL061C,YBL093C,YBR057C,YBR060C,YBR084C-A,YBR085W,YBR118W,YBR133C,YBR135W,YBR181C,YBR196C,YBR213W,YCL036W,YCL037C,YCR069W,YDL022W,YDL035C,YDL082W,YDL083C,YDL130W,YDL133W,YDL168W,YDL174C,YDL184C,YDL186W,YDL188C,YDL191W,YDR037W,YDR052C,YDR186C,YDR188W,YDR300C,YDR301W,YDR393W,YDR406W,YDR408C,YDR409W,YDR447C,YDR448W,YDR470C,YDR471W,YDR490C,YDR492W,YDR54…
YNL216W	YBR008C,YBR043C,YBR067C,YBR105C,YBR106W,YBR114W,YBR269C,YBR299W,YDL039C,YDL070W,YDL086W,YDL087C,YDL123W,YDL235C,YDR014W,YDR046C,YDR168W,YDR292C,YDR322W,YDR345C,YDR370C,YDR371W,YDR532C,YEL017C-A,YEL017W,YER028C,YER035W,YER036C,YER037W,YER062C,YER126C,YER127W,YGL035C,YGL151W,YGL152C,YGL157W,YGL209W,YGL253W,YGR161C,YGR289C,YGR292W,YHR035W,YHR094C,YHR143W-A,YHR210C,YIL039W,YIL162W,YJL009W,YJL010C,YJL…
YLR013W	YCL005W,YCL064C,YEL050C,YEL062W,YEL063C,YFR017C,YGL228W,YGL229C,YGR230W,YGR241C,YHR151C,YHR152W,YIL130W,YIL131C,YJL147C,YKL171W,YKR080W,YLR006C,YLR007W,YLR149C,YLR150W,YML007W,YOR098C,YOR099W,YOR146W,YOR277C,YPL128C,YPR030W
YBR033W	YDR294C,YEL022W,YEL023C,YML085C,YNL137C,YOR063W,YOR226C,YPL095C
YER184C	YBL068W,YDR041W,YDR169C,YDR311W,YDR441C,YDR442W,YFR040W,YJL012C,YJL063C,YML034W,YML035C,YPL018W,YPL019C
YDR520C	YAL012W,YDR111C,YDR335W,YER035W,YFL055W,YGL184C,YHR005C-A,YIL014W,YIL102C,YJL200C,YJL210W,YJL212C,YLL057C,YML088W,YML089C,YMR086W,YNL014W,YNL149C,YNL191W,YOR198C,YOR200W,YOR378W,YPL055C,YPL250C,YPR158W
YIL101C	YBL014C,YBR173C,YCL001W,YCL002C,YCR057C,YDR147W,YDR209C,YDR312W,YDR423C,YDR497C,YEL073C,YER154W,YGL077C,YGL243W,YHR067W,YJL141C,YJL153C,YJL180C,YJR127C,YLR070C,YLR338W,YMR029C,YMR030W,YMR186W,YNL129W,YNL169C,YOR134W,YPL231W,YPR007C,YPR139C
YDR123C	YDR100W,YER177W,YGR030C,YGR031W,YHR033W,YIL058W,YJR115W,YKL035W,YKL146W,YKL148C,YML100W,YML101C
YGL035C	YBR095C,YBR159W,YBR166C,YDR055W,YDR085C,YGL137W,YGL138C,YGR164W,YGR282C,YKL096W,YKR003W,YKR087C,YLR093C,YLR112W,YLR390W-A,YNL293W,YNL294C,YOL030W,YOL159C,YOR053W,YPL056C,YPR193C
YPL089C	YAL026C,YAL039C,YAR042W,YBL075C,YBR012C,YBR121C,YBR138C,YBR139W,YBR143C,YCL038C,YCR091W,YDL169C,YDR047W,YDR247W,YDR498C,YER062C,YER121W,YGR162W,YGR263C,YHR138C,YHR160C,YIL159W,YIL160C,YIR013C,YIR014W,YJL092W,YJL093C,YJR023C,YJR064W,YJR130C,YJR131W,YKR021W,YKR105C,YLR012C,YLR070C,YLR149C,YLR150W,YLR176C,YLR205C,YLR211C,YLR327C,YLR437C,YLR438W,YLR446W,YML054C,YML057W,YML119W,YMR095C,YMR096W,YMR107W…
YGL131C	YAR035W,YBR039W,YDL085W,YDL181W,YDR298C,YDR302W,YER088C,YFR019W,YGL181W,YGL182C,YGL183C,YGL252C,YGR275W,YHL028W,YHL029C,YIL095W,YIL096C,YLR177W,YML006C,YMR181C,YMR193W,YMR280C,YNL035C,YNR013C,YPL111W,YPR154W
YKL222C	YAL016W,YBR026C,YBR061C,YBR227C,YBR228W,YCR042C,YCR057C,YCR095C,YDL019C,YDL182W,YDL236W,YDR083W,YDR161W,YDR189W,YEL038W,YEL039C,YFL024C,YGL180W,YGR018C,YGR019W,YGR028W,YHR085W,YHR144C,YIL095W,YIL096C,YJR055W,YKL061W,YLR031W,YLR156W,YLR159W,YLR161W,YLR370C,YLR371W,YNL087W,YOL032W,YOL041C,YOL047C,YOL051W,YOR051C,YPL016W,YPL072W,YPL130W,YPL168W,YPR007C,YPR038W,YPR050C
YOR230W	YAR070C,YAR071W,YBL082C,YBR130C,YCL033C,YCR075C,YCR099C,YDR210W,YDR364C,YDR462W,YDR538W,YER070W,YER147C,YER148W,YGR050C,YGR223C,YGR224W,YHL046C,YHR151C,YHR152W,YHR215W,YIL158W,YIL172C,YJL221C,YLR252W,YLR287C,YLR308W,YLR334C,YLR335W,YLR349W,YLR367W,YLR399C,YLR400W,YLR425W,YML063W,YML064C,YML072C,YML115C,YNL072W,YNL103W,YNL176C,YNR030W,YOR008C,YOR081C,YOR297C,YOR298W,YOR312C,YPL075W,YPL141C,YPL243W…
YIL131C	YCL061C,YDL003W,YDL010W,YDL196W,YDL197C,YDR172W,YER070W,YHL034C,YIL026C,YJL194W,YJL196C,YKL042W,YKL045W,YKL113C,YMR006C,YMR076C,YNL206C,YNR028W,YPR017C,YPR018W,YPR135W
YDL056W	YBR129C,YBR134W,YBR204C,YBR205W,YBR299W,YCR009C,YCR010C,YDL009C,YDL112W,YDR372C,YDR373W,YGL118C,YGL148W,YGL150C,YGR127W,YGR292W,YIL105C,YJL071W,YJR045C,YJR046W,YJR088C,YJR089W,YKL101W,YKL102C,YLL062C,YLR247C,YLR248W,YLR287C-A,YMR257C,YOL150C,YPL174C,YPL211W,YPL212C,YPR056W
YDR310C	YDL170W,YDR064W,YDR127W,YDR179W-A,YDR243C,YEL063C,YER055C,YFL028C,YGL009C,YGL059W,YJL200C,YJR016C,YJR018W,YJR109C,YJR110W,YKL015W,YKL016C,YLR057W,YLR152C,YLR355C,YLR451W,YMR062C,YMR287C,YNL004W,YNL226W,YNR069C,YOL068C,YOR221C,YOR222W,YPL264C,YPL269W
YDL106C	YAL001C,YAL059W,YBL001C,YBL050W,YBL056W,YBL073W,YBL093C,YBL108W,YBR046C,YBR047W,YBR099C,YBR116C,YBR125C,YBR201W,YBR225W,YBR297W,YBR301W,YCR030C,YCR033W,YCR099C,YCR104W,YDL011C,YDL230W,YDL231C,YDR086C,YDR095C,YDR096W,YDR097C,YDR114C,YDR135C,YDR137W,YDR162C,YDR163W,YDR230W,YDR322W,YDR355C,YDR412W,YDR431W,YDR446W,YDR463W,YDR502C,YEL004W,YER044C,YER047C,YER055C,YER060W-A,YER096W,YER181C,YER182W,YER18…
YPL139C	YAL061W,YBL076C,YBL093C,YDR459C,YDR460W,YER145C,YER168C,YER169W,YHR021C,YHR021W-A,YKL035W,YML042W,YNL036W,YNL077W
YML081W	YAL059W,YBL027W,YBL028C,YBL031W,YBL081W,YBL082C,YBR141C,YBR142W,YBR148W,YBR155W,YBR241C,YBR242W,YBR260C,YBR270C,YBR271W,YCR057C,YCR072C,YDL147W,YDL148C,YDL182W,YDL194W,YDL218W,YDR020C,YDR021W,YDR083W,YDR087C,YDR240C,YDR325W,YDR399W,YDR449C,YEL070W,YFL023W,YGR002C,YGR159C,YHR052W,YHR081W,YHR147C,YHR148W,YHR170W,YIL003W,YIL004C,YIL090W,YIL091C,YIL096C,YIL126W,YIL127C,YJL109C,YJR002W,YKL004W,YKL005C…
YER088C	YER154W,YER162C,YHR090C,YLR341W,YMR166C,YMR167W,YNL167C,YNR037C,YOL070C,YOR064C,YOR249C
CLASS	YBR207W,YDR194C,YDR195W,YER001W,YKL085W,YKR095W,YLR448W
YLR375W	YAL018C,YAL045C,YAL047C,YAL062W,YAR014C,YAR015W,YAR018C,YBL025W,YBL030C,YBL052C,YBL097W,YBR010W,YBR036C,YBR115C,YBR133C,YBR160W,YBR185C,YBR186W,YBR229C,YBR239C,YBR240C,YCL025C,YCL031C,YCL040W,YCL042W,YCL043C,YCL069W,YCR034W,YCR043C,YCR059C,YCR060W,YCR081W,YDL003W,YDL008W,YDL009C,YDL050C,YDL091C,YDL092W,YDL098C,YDL167C,YDL193W,YDL217C,YDR051C,YDR053W,YDR065W,YDR113C,YDR115W,YDR153C,YDR218C,YDR225W…
YDR081C	YBR032W,YBR033W,YCR004C,YDL079C,YDL208W,YDL245C,YGR244C,YIL057C,YJL023C,YJR158W,YLR242C,YOR143C,YPR006C,YPR038W,YPR039W
YJR127C	YBL013W,YCR047C,YCR048W,YDL023C,YDR315C,YEL066W,YEL067C,YFL023W,YGL115W,YGL242C,YGR051C,YGR052W,YHR027C,YHR186C,YHR187W,YHR205W,YIL025C,YIL103W,YIL104C,YKL002W,YKL033W,YKL193C,YLR196W,YMR112C,YMR113W,YMR131C,YNL004W,YOL075C,YOL090W,YOL163W,YOR146W,YPL222W,YPR082C,YPR083W
YJL127C	YAR035W,YCR006C,YDR316W,YER065C,YJL085W,YJL087C,YLR308W,YML063W,YML064C,YNL065W,YNL118C,YOL125W,YOL126C,YOR095C,YOR100C,YPL084W
YJL089W	YGL056C,YIL156W,YIL157C,YJR077C,YLL027W,YLR055C,YLR056W,YLR466W,YNL078W,YNL079C,YOL039W,YOL040C
YIL130W	YBL042C,YDL041W,YDL088C,YDR419W,YDR540C,YFL021W,YFR029W,YGL002W,YGL003C,YGL159W,YGR135W,YGR244C,YHR202W,YIR030C,YJL202C,YJR152W,YLL055W,YLR173W,YMR112C,YMR113W,YNL072W,YNL101W,YNR005C,YOL044W,YOR035C,YOR036W,YOR066W,YPL135W,YPR138C
YJL110C	YAL021C,YBR297W,YDR077W,YDR100W,YDR381W,YHR115C,YJR071W,YKL035W,YML100W,YML101C,YNL068C,YNL274C,YOR370C,YPL055C
YNL027W	YAL003W,YAL018C,YAL019W,YAL020C,YAL023C,YAL025C,YAL035W,YAL036C,YAL059W,YAL063C,YAR050W,YBL002W,YBL004W,YBL013W,YBL014C,YBL023C,YBL025W,YBL027W,YBL028C,YBL038W,YBL039C,YBL042C,YBL054W,YBL055C,YBL059W,YBL062W,YBL076C,YBL081W,YBL082C,YBL106C,YBR002C,YBR003W,YBR017C,YBR021W,YBR024W,YBR025C,YBR028C,YBR029C,YBR030W,YBR031W,YBR034C,YBR040W,YBR041W,YBR054W,YBR060C,YBR074W,YBR077C,YBR078W,YBR079C,YBR080C…
YER064C	YBR004C,YBR114W,YDL085W,YDL129W,YDL229W,YDR186C,YDR188W,YDR410C,YDR516C,YDR517W,YER152C,YFL016C,YFL042C,YGL064C,YGL166W,YGR180C,YHL028W,YHL029C,YHR141C,YIL066C,YJL026W,YJL134W,YJL135W,YLL033W,YLL034C,YLR099C,YLR100W,YML007W,YML052W,YML053C,YML059C,YNL048W,YNL049C,YOR024W,YOR268C,YOR269W,YOR280C,YPL189W
YDR266C	YBL029W,YBR150C,YBR151W,YBR176W,YBR193C,YBR194W,YDL151C,YDL167C,YDR006C,YDR007W,YDR127W,YDR179C,YDR194C,YDR195W,YDR241W,YDR390C,YDR399W,YDR470C,YDR471W,YEL024W,YER019C-A,YER020W,YER059W,YER064C,YER110C,YGR063C,YGR226C,YGR227W,YHR027C,YHR075C,YHR165C,YIL009W,YIL051C,YIL117C,YIR014W,YJL051W,YJL160C,YJR002W,YJR075W,YJR137C,YKL006C-A,YKL017C,YKL088W,YKL127W,YKL141W,YKR051W,YLL046C,YLR214W,YLR346C,YMR…
YJL056C	YAL017W,YAL018C,YBL036C,YBL052C,YBL058W,YBR049C,YBR130C,YBR131W,YBR143C,YBR164C,YBR165W,YBR236C,YBR237W,YCR032W,YCR068W,YCR094W,YCR095C,YDL007W,YDL025C,YDL029W,YDL147W,YDL148C,YDL155W,YDL161W,YDL164C,YDL224C,YDR041W,YDR073W,YDR144C,YDR145W,YDR155C,YDR156W,YDR161W,YDR219C,YDR221W,YDR313C,YEL022W,YEL026W,YER002W,YER013W,YER039C,YER040W,YER063W,YER146W,YFL005W,YFR002W,YFR051C,YGL068W,YGL070C,YGL097W…
YBR049C	YAL027W,YAL064C-A,YBL062W,YBR167C,YBR168W,YBR223C,YBR225W,YBR267W,YBR278W,YBR296C,YCR054C,YCR073C,YDL004W,YDL005C,YDL049C,YDL054C,YDL093W,YDL135C,YDL139C,YDR030C,YDR047W,YDR080W,YDR104C,YDR230W,YDR261C,YDR276C,YDR392W,YDR419W,YDR457W,YDR487C,YDR492W,YEL057C,YER001W,YER011W,YER044C-A,YER057C,YER087W,YER125W,YER164W,YFL039C,YFL044C,YFR023W,YGL061C,YGL165C,YGL254W,YGR074W,YGR077C,YGR101W,YGR123C,YGR…
YNL139C	NA
