# Supplementary material for: Improved recovery of cell-cycle gene expression in Saccharomyces cerevisiae from regulatory interactions in multiple omics data
Source: BMC Genomics. 2020 Feb 13;21:159. doi: 10.1186/s12864-020-6554-8 (PMC7020519; doi:10.1186/s12864-020-6554-8)
Supplement: Supplementary file 12 — Additional file 12: File S5. Lists of TF-target interactions in PBM data. [file 12864_2020_6554_MOESM12_ESM.txt]

TF	Targets
YLR403W	YAL003W,YAL015C,YAL022C,YAL023C,YAL039C,YAR050W,YAR066W,YBL002W,YBL011W,YBL014C,YBL046W,YBL056W,YBL086C,YBL103C,YBL107C,YBR003W,YBR016W,YBR039W,YBR041W,YBR046C,YBR047W,YBR057C,YBR068C,YBR069C,YBR078W,YBR080C,YBR084W,YBR091C,YBR102C,YBR121C,YBR133C,YBR162C,YBR170C,YBR181C,YBR202W,YBR203W,YBR212W,YBR217W,YBR227C,YBR229C,YBR291C,YBR298C,YCL034W,YCL038C,YCL056C,YCL061C,YCR004C,YCR021C,YCR026C,YCR033W…
YLR228C	YAL005C,YAL011W,YAL021C,YAL032C,YAL035W,YAL044C,YAL047C,YAL055W,YAL059W,YAL063C,YAR023C,YAR050W,YBL003C,YBL004W,YBL015W,YBL039C,YBL040C,YBL042C,YBL043W,YBL067C,YBL072C,YBL075C,YBL091C,YBR008C,YBR014C,YBR020W,YBR022W,YBR039W,YBR050C,YBR057C,YBR060C,YBR067C,YBR071W,YBR093C,YBR104W,YBR123C,YBR164C,YBR166C,YBR170C,YBR177C,YBR194W,YBR202W,YBR204C,YBR220C,YBR246W,YBR254C,YBR255W,YBR259W,YBR262C,YBR274W…
YGL209W	YAL015C,YAL022C,YAL027W,YAL032C,YAL055W,YAL063C,YAL068C,YAR003W,YAR020C,YAR023C,YAR050W,YAR068W,YBL002W,YBL004W,YBL005W,YBL008W,YBL013W,YBL015W,YBL018C,YBL028C,YBL043W,YBL045C,YBL057C,YBL080C,YBL084C,YBL086C,YBR012W-A,YBR014C,YBR026C,YBR048W,YBR050C,YBR069C,YBR071W,YBR105C,YBR120C,YBR123C,YBR132C,YBR142W,YBR145W,YBR149W,YBR154C,YBR156C,YBR158W,YBR225W,YBR228W,YBR255W,YBR256C,YBR258C,YBR262C,YBR26…
YIL101C	YAL012W,YAL019W,YAL027W,YAL030W,YAL035W,YAL042W,YAL056W,YAL064C-A,YAR029W,YAR035W,YAR042W,YBL003C,YBL005W-B,YBL017C,YBL060W,YBL067C,YBL102W,YBL104C,YBR009C,YBR017C,YBR020W,YBR037C,YBR045C,YBR062C,YBR069C,YBR081C,YBR084W,YBR093C,YBR118W,YBR133C,YBR143C,YBR156C,YBR182C,YBR187W,YBR188C,YBR191W,YBR196C,YBR205W,YBR210W,YBR225W,YBR228W,YBR240C,YBR243C,YBR244W,YBR248C,YBR249C,YBR258C,YBR268W,YBR272C,YCL…
YER028C	YAL022C,YAL027W,YAL032C,YAL039C,YAL063C,YAL068C,YAR003W,YAR020C,YAR023C,YAR050W,YAR068W,YBL002W,YBL004W,YBL005W,YBL008W,YBL013W,YBL015W,YBL018C,YBL043W,YBL045C,YBL080C,YBL084C,YBL086C,YBR012W-A,YBR014C,YBR017C,YBR048W,YBR050C,YBR069C,YBR071W,YBR105C,YBR120C,YBR123C,YBR132C,YBR145W,YBR149W,YBR154C,YBR158W,YBR182C,YBR225W,YBR228W,YBR249C,YBR255W,YBR256C,YBR262C,YBR267W,YBR282W,YBR285W,YBR294W,YBR30…
YOL089C	YAL005C,YAL007C,YAL021C,YAL026C,YAL032C,YAL035W,YAL041W,YAL047C,YAL058W,YAR023C,YAR050W,YBL002W,YBL005W,YBL022C,YBL039C,YBL042C,YBL043W,YBL072C,YBL075C,YBL080C,YBR004C,YBR008C,YBR014C,YBR020W,YBR022W,YBR036C,YBR050C,YBR057C,YBR059C,YBR060C,YBR067C,YBR071W,YBR085W,YBR094W,YBR107C,YBR120C,YBR127C,YBR162W-A,YBR164C,YBR177C,YBR201W,YBR202W,YBR204C,YBR222C,YBR246W,YBR247C,YBR254C,YBR256C,YBR262C,YBR27…
YNL068C	YAL001C,YAL003W,YAL017W,YAL022C,YAL024C,YAL038W,YAL062W,YAR007C,YAR068W,YBL001C,YBL041W,YBL060W,YBL068W,YBL080C,YBL098W,YBL103C,YBL104C,YBR005W,YBR041W,YBR057C,YBR084C-A,YBR108W,YBR109C,YBR110W,YBR120C,YBR121C,YBR131W,YBR133C,YBR136W,YBR143C,YBR150C,YBR181C,YBR184W,YBR194W,YBR203W,YBR220C,YBR229C,YBR250W,YBR252W,YBR294W,YBR302C,YCL016C,YCL028W,YCL043C,YCL045C,YCR002C,YCR037C,YCR040W,YCR042C,YCR05…
YML027W	YAL001C,YAL061W,YAL064W,YBL001C,YBL024W,YBL034C,YBL041W,YBL056W,YBL097W,YBL102W,YBR009C,YBR030W,YBR034C,YBR036C,YBR039W,YBR073W,YBR078W,YBR084C-A,YBR091C,YBR103W,YBR109C,YBR118W,YBR121C,YBR131W,YBR152W,YBR168W,YBR171W,YBR179C,YBR189W,YBR191W,YBR208C,YBR228W,YBR233W,YBR251W,YBR264C,YBR276C,YBR288C,YBR291C,YCL011C,YCL019W,YCL025C,YCL028W,YCL045C,YCL059C,YCR015C,YCR019W,YCR032W,YCR033W,YCR046C,YCR07…
YOR344C	YAL037W,YAL038W,YAL040C,YAL043C,YAR003W,YAR020C,YAR071W,YBL015W,YBL017C,YBL028C,YBL068W,YBL069W,YBL076C,YBL079W,YBL081W,YBL088C,YBL090W,YBL097W,YBL098W,YBL103C,YBL111C,YBR003W,YBR029C,YBR074W,YBR088C,YBR133C,YBR145W,YBR156C,YBR164C,YBR194W,YBR204C,YBR210W,YBR218C,YBR222C,YBR250W,YBR270C,YBR278W,YBR286W,YBR296C,YBR301W,YCL050C,YCR003W,YCR036W,YCR040W,YCR053W,YCR079W,YCR098C,YCR099C,YDL003W,YDL007W…
YHR056C	YAL007C,YAL015C,YAL022C,YAL026C,YAL027W,YAL037W,YAR020C,YAR023C,YAR042W,YAR050W,YBL003C,YBL005W-B,YBL024W,YBL028C,YBL033C,YBL041W,YBL042C,YBL043W,YBL064C,YBL072C,YBL075C,YBL079W,YBL091C,YBL092W,YBL098W,YBR008C,YBR014C,YBR056W,YBR062C,YBR071W,YBR093C,YBR102C,YBR164C,YBR202W,YBR203W,YBR204C,YBR217W,YBR222C,YBR234C,YBR239C,YBR246W,YBR251W,YBR254C,YBR257W,YBR258C,YBR274W,YBR284W,YBR294W,YBR298C,YBR29…
YPL133C	YAL005C,YAL007C,YAL016W,YAL021C,YAL033W,YAL035W,YAL055W,YAL063C,YAR008W,YAR023C,YAR035W,YAR050W,YBL002W,YBL003C,YBL005W,YBL014C,YBL015W,YBL019W,YBL022C,YBL042C,YBL043W,YBL056W,YBL075C,YBL080C,YBL081W,YBR004C,YBR020W,YBR028C,YBR034C,YBR046C,YBR050C,YBR056W,YBR060C,YBR066C,YBR067C,YBR085W,YBR093C,YBR094W,YBR104W,YBR107C,YBR118W,YBR127C,YBR149W,YBR153W,YBR164C,YBR194W,YBR213W,YBR222C,YBR223C,YBR236C…
YHR124W	YAL003W,YAL015C,YAL022C,YAL035W,YAL038W,YAL044C,YAR007C,YAR008W,YAR050W,YAR066W,YBL001C,YBL005W,YBL005W-B,YBL013W,YBL080C,YBL098W,YBL103C,YBR012W-A,YBR024W,YBR039W,YBR045C,YBR055C,YBR069C,YBR078W,YBR083W,YBR091C,YBR102C,YBR120C,YBR130C,YBR143C,YBR154C,YBR181C,YBR194W,YBR202W,YBR203W,YBR210W,YBR217W,YBR219C,YBR225W,YBR227C,YBR229C,YBR249C,YBR250W,YBR256C,YBR267W,YBR273C,YBR275C,YBR276C,YBR301W,YCL…
YDL048C	YAL005C,YAL007C,YAL014C,YAL027W,YAL028W,YAL039C,YAL043C,YAL044C,YAL046C,YAL065C,YAR035W,YBL004W,YBL008W,YBL010C,YBL013W,YBL015W,YBL019W,YBL024W,YBL029W,YBL051C,YBL057C,YBL060W,YBL075C,YBL076C,YBL090W,YBL098W,YBL106C,YBR020W,YBR024W,YBR046C,YBR060C,YBR066C,YBR078W,YBR079C,YBR080C,YBR097W,YBR107C,YBR137W,YBR138C,YBR143C,YBR145W,YBR153W,YBR158W,YBR172C,YBR181C,YBR187W,YBR198C,YBR202W,YBR204C,YBR212W…
YGL035C	YAL015C,YAL032C,YAL039C,YAL055W,YAL063C,YAL068C,YAR020C,YAR023C,YAR033W,YAR050W,YAR068W,YBL002W,YBL004W,YBL005W,YBL013W,YBL015W,YBL018C,YBL039C,YBL043W,YBL057C,YBL080C,YBL084C,YBL086C,YBL107C,YBR012W-A,YBR014C,YBR026C,YBR048W,YBR050C,YBR069C,YBR107C,YBR123C,YBR132C,YBR145W,YBR149W,YBR154C,YBR156C,YBR158W,YBR225W,YBR228W,YBR255W,YBR256C,YBR258C,YBR262C,YBR263W,YBR267W,YBR282W,YBR285W,YBR294W,YBR30…
YJL103C	YAL015C,YAL016W,YAL021C,YAL032C,YAL044C,YAL047C,YAL055W,YAL059W,YAL063C,YAR023C,YAR028W,YAR050W,YBL005W,YBL015W,YBL039C,YBL040C,YBL043W,YBL067C,YBL072C,YBL079W,YBL080C,YBR006W,YBR008C,YBR014C,YBR065C,YBR066C,YBR067C,YBR068C,YBR093C,YBR094W,YBR104W,YBR107C,YBR123C,YBR127C,YBR149W,YBR153W,YBR168W,YBR170C,YBR177C,YBR194W,YBR202W,YBR204C,YBR221C,YBR228W,YBR231C,YBR236C,YBR246W,YBR251W,YBR254C,YBR256C…
YDR043C	YAL024C,YAL027W,YAL033W,YAL034C,YAL038W,YAL042W,YAL043C,YAL059W,YAR014C,YBL004W,YBL005W-B,YBL013W,YBL014C,YBL023C,YBL072C,YBL079W,YBL080C,YBL081W,YBL084C,YBR020W,YBR024W,YBR083W,YBR089C-A,YBR102C,YBR104W,YBR157C,YBR158W,YBR166C,YBR167C,YBR176W,YBR177C,YBR191W,YBR201W,YBR205W,YBR217W,YBR220C,YBR225W,YBR229C,YBR249C,YBR258C,YBR261C,YBR301W,YCL001W,YCL005W,YCL025C,YCL038C,YCL043C,YCL061C,YCR031C,YCR…
YAL051W	YAL012W,YAL016W,YAL044C,YAL055W,YAL058W,YAL059W,YAL060W,YAL063C,YAR003W,YAR028W,YBL005W,YBL006C,YBL022C,YBL029W,YBL042C,YBL043W,YBL050W,YBL052C,YBL056W,YBL060W,YBL072C,YBL076C,YBL080C,YBL085W,YBL095W,YBR004C,YBR006W,YBR021W,YBR050C,YBR066C,YBR068C,YBR071W,YBR079C,YBR083W,YBR084W,YBR093C,YBR107C,YBR120C,YBR121C,YBR123C,YBR133C,YBR149W,YBR156C,YBR162W-A,YBR180W,YBR191W,YBR200W,YBR202W,YBR231C,YBR23…
YOR140W	YAL007C,YAL012W,YAL022C,YAL043C,YAL054C,YAL056W,YAR018C,YAR064W,YAR066W,YBL004W,YBL022C,YBL024W,YBL049W,YBL059W,YBL060W,YBL086C,YBL088C,YBL093C,YBL103C,YBL104C,YBL107C,YBR008C,YBR020W,YBR030W,YBR035C,YBR039W,YBR045C,YBR046C,YBR061C,YBR062C,YBR069C,YBR074W,YBR078W,YBR079C,YBR097W,YBR117C,YBR123C,YBR125C,YBR145W,YBR149W,YBR153W,YBR160W,YBR181C,YBR192W,YBR196C,YBR199W,YBR212W,YBR218C,YBR223C,YBR227C…
YER148W	YAL001C,YAL003W,YAL022C,YAL030W,YAL061W,YAR064W,YBL031W,YBL041W,YBL043W,YBL055C,YBL074C,YBL092W,YBL097W,YBR052C,YBR054W,YBR081C,YBR084C-A,YBR087W,YBR121C,YBR146W,YBR152W,YBR171W,YBR179C,YBR188C,YBR251W,YBR264C,YBR276C,YBR291C,YCL014W,YCL017C,YCL019W,YCL025C,YCL061C,YCR019W,YCR024C-A,YCR032W,YCR040W,YCR042C,YCR048W,YCR092C,YCR106W,YDL003W,YDL006W,YDL007W,YDL008W,YDL010W,YDL012C,YDL022W,YDL036C,YDL…
YOR172W	YAL003W,YAL021C,YAL022C,YAL023C,YAL039C,YAL043C,YAR028W,YAR050W,YAR066W,YAR068W,YBL002W,YBL014C,YBL020W,YBL022C,YBL023C,YBL035C,YBL046W,YBL056W,YBL095W,YBL103C,YBR003W,YBR007C,YBR016W,YBR041W,YBR046C,YBR047W,YBR057C,YBR068C,YBR069C,YBR071W,YBR091C,YBR102C,YBR104W,YBR106W,YBR108W,YBR133C,YBR145W,YBR154C,YBR170C,YBR181C,YBR199W,YBR202W,YBR203W,YBR212W,YBR217W,YBR227C,YBR229C,YBR291C,YBR298C,YBR302C…
YBL103C	YAL003W,YAL022C,YAL023C,YAL028W,YAL032C,YAL043C,YAR019C,YAR020C,YAR028W,YAR050W,YAR066W,YAR068W,YAR071W,YBL002W,YBL010C,YBL025W,YBL028C,YBL035C,YBL046W,YBL056W,YBL068W,YBL081W,YBL088C,YBL095W,YBL103C,YBR003W,YBR016W,YBR029C,YBR037C,YBR041W,YBR047W,YBR057C,YBR069C,YBR091C,YBR102C,YBR104W,YBR108W,YBR133C,YBR145W,YBR154C,YBR170C,YBR177C,YBR181C,YBR203W,YBR210W,YBR217W,YBR220C,YBR222C,YBR250W,YBR254C…
YKL222C	YAL012W,YAL016W,YAL021C,YAL032C,YAL035W,YAL047C,YAR003W,YAR015W,YAR023C,YAR035W,YAR050W,YBL005W,YBL005W-A,YBL042C,YBL043W,YBL047C,YBL067C,YBL079W,YBL080C,YBR001C,YBR006W,YBR008C,YBR014C,YBR026C,YBR046C,YBR057C,YBR067C,YBR071W,YBR093C,YBR107C,YBR123C,YBR127C,YBR164C,YBR167C,YBR168W,YBR170C,YBR177C,YBR202W,YBR204C,YBR220C,YBR221C,YBR231C,YBR236C,YBR246W,YBR254C,YBR256C,YBR259W,YBR262C,YBR284W,YCL04…
YGL071W	YAL022C,YAL032C,YAL033W,YAL034C,YAL035W,YAL037W,YAL043C,YAL067C,YAR028W,YAR033W,YAR042W,YAR064W,YBL003C,YBL005W,YBL008W,YBL013W,YBL028C,YBL034C,YBL050W,YBL080C,YBL086C,YBL088C,YBL092W,YBL103C,YBR017C,YBR028C,YBR037C,YBR041W,YBR061C,YBR062C,YBR073W,YBR083W,YBR084W,YBR117C,YBR123C,YBR143C,YBR145W,YBR158W,YBR160W,YBR162C,YBR180W,YBR182C,YBR194W,YBR221C,YBR225W,YBR229C,YBR249C,YBR254C,YBR257W,YBR258C…
YIL131C	YAL001C,YAL003W,YAL017W,YAL024C,YAL049C,YAL062W,YAL063C,YAL067C,YAR002C-A,YAR007C,YAR010C,YAR064W,YAR068W,YBL041W,YBL060W,YBL068W,YBL080C,YBL097W,YBL098W,YBL103C,YBL104C,YBR057C,YBR082C,YBR109C,YBR131W,YBR143C,YBR146W,YBR167C,YBR181C,YBR184W,YBR194W,YBR203W,YBR229C,YBR246W,YBR250W,YBR294W,YBR302C,YCL028W,YCL045C,YCL064C,YCR002C,YCR007C,YCR051W,YCR096C,YDL003W,YDL004W,YDL008W,YDL012C,YDL052C,YDL06…
YDL056W	YAL024C,YAL026C,YAL035W,YAL037W,YAL038W,YAR002C-A,YAR020C,YAR023C,YAR042W,YBL005W-B,YBL041W,YBL052C,YBL054W,YBL072C,YBL097W,YBL098W,YBL103C,YBR004C,YBR011C,YBR041W,YBR056W,YBR062C,YBR117C,YBR118W,YBR139W,YBR145W,YBR159W,YBR160W,YBR162C,YBR183W,YBR192W,YBR203W,YBR204C,YBR222C,YBR233W,YBR240C,YBR241C,YBR252W,YBR254C,YBR274W,YBR275C,YBR286W,YBR290W,YBR299W,YCL018W,YCL048W,YCL059C,YCR002C,YCR009C,YCR…
YHR206W	YAL005C,YAL038W,YAL054C,YAL067C,YAR009C,YBL003C,YBL009W,YBL028C,YBL041W,YBL059W,YBL089W,YBL105C,YBL111C,YBR004C,YBR008C,YBR012W-A,YBR012W-B,YBR015C,YBR016W,YBR029C,YBR033W,YBR061C,YBR066C,YBR070C,YBR084W,YBR105C,YBR129C,YBR130C,YBR136W,YBR152W,YBR156C,YBR159W,YBR160W,YBR166C,YBR168W,YBR194W,YBR200W,YBR201W,YBR218C,YBR222C,YBR238C,YBR240C,YBR244W,YBR246W,YBR249C,YBR274W,YBR275C,YBR295W,YBR297W,YCL…
YDL106C	YAL001C,YAL022C,YAL048C,YAR018C,YBL034C,YBL063W,YBL097W,YBL102W,YBR004C,YBR009C,YBR030W,YBR034C,YBR036C,YBR047W,YBR073W,YBR077C,YBR078W,YBR081C,YBR084C-A,YBR091C,YBR103W,YBR110W,YBR118W,YBR120C,YBR121C,YBR131W,YBR146W,YBR154C,YBR171W,YBR177C,YBR179C,YBR181C,YBR189W,YBR208C,YBR229C,YBR251W,YBR254C,YBR264C,YBR276C,YBR279W,YBR288C,YCL011C,YCL019W,YCL025C,YCL028W,YCL043C,YCL045C,YCL059C,YCR015C,YCR02…
YDR034C	YAL015C,YAL021C,YAL023C,YAL033W,YAL039C,YAL044C,YAL048C,YAR050W,YAR068W,YBL002W,YBL005W,YBL014C,YBL042C,YBL043W,YBL047C,YBL056W,YBL060W,YBL063W,YBL067C,YBL080C,YBL102W,YBR004C,YBR046C,YBR047W,YBR057C,YBR066C,YBR067C,YBR069C,YBR081C,YBR107C,YBR115C,YBR118W,YBR120C,YBR121C,YBR153W,YBR162C,YBR167C,YBR180W,YBR181C,YBR201W,YBR202W,YBR220C,YBR236C,YBR246W,YBR254C,YBR256C,YBR267W,YBR291C,YBR298C,YCL002C…
YML007W	YAL001C,YAL003W,YAL032C,YAL054C,YAL064C-A,YAL064W-B,YAL068C,YAR002C-A,YAR003W,YAR014C,YAR018C,YAR066W,YBL001C,YBL008W,YBL011W,YBL027W,YBL030C,YBL049W,YBL055C,YBL102W,YBL106C,YBR001C,YBR004C,YBR008C,YBR009C,YBR020W,YBR028C,YBR034C,YBR035C,YBR050C,YBR059C,YBR060C,YBR071W,YBR077C,YBR078W,YBR082C,YBR084C-A,YBR085W,YBR089C-A,YBR103W,YBR107C,YBR110W,YBR120C,YBR121C,YBR146W,YBR156C,YBR164C,YBR220C,YBR23…
YPL177C	YAL021C,YAL048C,YAR003W,YAR008W,YAR009C,YAR029W,YAR064W,YBL035C,YBL063W,YBL081W,YBL089W,YBL098W,YBL101C,YBL107C,YBR005W,YBR028C,YBR050C,YBR057C,YBR063C,YBR067C,YBR068C,YBR069C,YBR080C,YBR094W,YBR102C,YBR103W,YBR110W,YBR115C,YBR120C,YBR133C,YBR135W,YBR136W,YBR143C,YBR147W,YBR168W,YBR181C,YBR193C,YBR200W,YBR202W,YBR211C,YBR217W,YBR219C,YBR241C,YBR249C,YBR250W,YBR259W,YBR267W,YBR271W,YBR273C,YBR276C…
YNL216W	YAL007C,YAL032C,YAL041W,YAL051W,YAL059W,YAL067C,YBL007C,YBL013W,YBL015W,YBL039C,YBL042C,YBL057C,YBL079W,YBL088C,YBR031W,YBR041W,YBR046C,YBR050C,YBR055C,YBR062C,YBR105C,YBR142W,YBR145W,YBR166C,YBR168W,YBR176W,YBR191W,YBR193C,YBR212W,YBR218C,YBR244W,YBR254C,YBR271W,YBR284W,YBR290W,YBR294W,YBR299W,YBR301W,YCL002C,YCL014W,YCL018W,YCL030C,YCL054W,YCL061C,YCL067C,YCR004C,YCR031C,YCR038C,YCR051W,YCR052W…
YKL038W	YAL015C,YAL033W,YAL038W,YAL044C,YAL063C,YAL064C-A,YAR020C,YAR050W,YBL002W,YBL005W,YBL011W,YBL014C,YBL019W,YBL040C,YBL043W,YBL056W,YBL075C,YBL080C,YBR004C,YBR008C,YBR014C,YBR034C,YBR039W,YBR046C,YBR050C,YBR057C,YBR061C,YBR066C,YBR067C,YBR085W,YBR107C,YBR118W,YBR121C,YBR127C,YBR149W,YBR152W,YBR153W,YBR155W,YBR170C,YBR202W,YBR220C,YBR246W,YBR254C,YBR262C,YBR294W,YBR301W,YCL018W,YCL030C,YCL047C,YCR02…
YPR104C	YAL021C,YAL022C,YAL037W,YAL058W,YAL068C,YAR020C,YAR023C,YAR066W,YBL005W-B,YBL017C,YBL022C,YBL024W,YBL029W,YBL064C,YBL079W,YBL088C,YBL092W,YBL107C,YBR003W,YBR037C,YBR043C,YBR046C,YBR056W,YBR059C,YBR062C,YBR089C-A,YBR093C,YBR104W,YBR108W,YBR115C,YBR117C,YBR133C,YBR159W,YBR166C,YBR203W,YBR208C,YBR219C,YBR221C,YBR222C,YBR239C,YBR246W,YBR275C,YBR278W,YBR284W,YBR290W,YBR299W,YCL005W,YCL019W,YCL059C,YCR…
YDR303C	YAL007C,YAL022C,YAL026C,YAL035W,YAL037W,YAL038W,YAR020C,YAR023C,YAR042W,YBL005W-B,YBL033C,YBL041W,YBL043W,YBL064C,YBL091C,YBL092W,YBL098W,YBL111C,YBR004C,YBR008C,YBR014C,YBR056W,YBR062C,YBR071W,YBR118W,YBR156C,YBR160W,YBR164C,YBR187W,YBR202W,YBR203W,YBR204C,YBR222C,YBR243C,YBR246W,YBR251W,YBR254C,YBR257W,YBR258C,YBR264C,YBR274W,YBR275C,YBR284W,YBR286W,YBR299W,YCL016C,YCL018W,YCL048W,YCL049C,YCL06…
YKL015W	YAL005C,YAL012W,YAL015C,YAL021C,YAL032C,YAL035W,YAL063C,YAR003W,YAR020C,YAR023C,YAR050W,YBL002W,YBL003C,YBL005W,YBL014C,YBL039C,YBL040C,YBL042C,YBL043W,YBL060W,YBL067C,YBL075C,YBL079W,YBL080C,YBR006W,YBR020W,YBR039W,YBR046C,YBR050C,YBR065C,YBR067C,YBR071W,YBR093C,YBR094W,YBR104W,YBR107C,YBR123C,YBR168W,YBR170C,YBR194W,YBR202W,YBR204C,YBR220C,YBR225W,YBR246W,YBR255W,YBR256C,YBR259W,YBR262C,YBR288C…
YLL054C	YAL005C,YAL007C,YAL021C,YAL027W,YAL035W,YAL041W,YAL055W,YAR023C,YAR042W,YAR050W,YBL003C,YBL004W,YBL005W,YBL014C,YBL033C,YBL039C,YBL042C,YBL043W,YBL072C,YBL075C,YBL080C,YBL091C,YBR014C,YBR020W,YBR031W,YBR050C,YBR060C,YBR062C,YBR071W,YBR085W,YBR104W,YBR107C,YBR120C,YBR164C,YBR170C,YBR194W,YBR202W,YBR204C,YBR220C,YBR246W,YBR251W,YBR254C,YBR255W,YBR262C,YBR274W,YBR282W,YBR284W,YBR302C,YCL002C,YCL005W…
YLR451W	YAL005C,YAL015C,YAL032C,YAL047C,YAL063C,YAR010C,YAR023C,YAR050W,YAR068W,YBL004W,YBL039C,YBL040C,YBL042C,YBL043W,YBL060W,YBL072C,YBL075C,YBL079W,YBR008C,YBR014C,YBR022W,YBR023C,YBR059C,YBR067C,YBR093C,YBR094W,YBR104W,YBR123C,YBR168W,YBR170C,YBR194W,YBR202W,YBR204C,YBR220C,YBR221C,YBR256C,YBR262C,YBR272C,YBR274W,YBR284W,YCL002C,YCL039W,YCL052C,YCL055W,YCL061C,YCR014C,YCR023C,YCR024C,YCR026C,YCR027C…
YCR018C	YAL022C,YAL026C,YAL027W,YAL032C,YAL033W,YAL042W,YAL043C,YAL058W,YAR010C,YAR015W,YAR020C,YAR023C,YAR029W,YAR042W,YAR071W,YBL002W,YBL005W-B,YBL022C,YBL037W,YBL041W,YBL068W,YBL081W,YBL084C,YBR004C,YBR019C,YBR036C,YBR039W,YBR056W,YBR079C,YBR081C,YBR102C,YBR104W,YBR123C,YBR133C,YBR143C,YBR153W,YBR159W,YBR162C,YBR162W-A,YBR165W,YBR170C,YBR194W,YBR201W,YBR212W,YBR217W,YBR220C,YBR229C,YBR240C,YBR247C,YBR…
YPL230W	YAL015C,YAL027W,YAL030W,YAL032C,YAL033W,YAL034C,YAL035W,YAL038W,YAL059W,YAR003W,YAR023C,YAR068W,YBL004W,YBL013W,YBL039C,YBL042C,YBL044W,YBL060W,YBL079W,YBL084C,YBL086C,YBR028C,YBR048W,YBR053C,YBR062C,YBR069C,YBR082C,YBR084W,YBR089C-A,YBR093C,YBR102C,YBR104W,YBR109C,YBR115C,YBR120C,YBR123C,YBR133C,YBR142W,YBR156C,YBR162W-A,YBR166C,YBR176W,YBR188C,YBR193C,YBR201W,YBR208C,YBR217W,YBR234C,YBR238C,YBR…
YNR063W	YAL001C,YAL016W,YAL021C,YAL032C,YAL044C,YAL055W,YAL058W,YAR003W,YAR014C,YAR023C,YAR028W,YAR035W,YAR050W,YBL005W,YBL022C,YBL043W,YBL080C,YBL081W,YBL084C,YBL093C,YBR006W,YBR014C,YBR026C,YBR034C,YBR066C,YBR067C,YBR085W,YBR107C,YBR118W,YBR123C,YBR127C,YBR128C,YBR153W,YBR162W-A,YBR164C,YBR172C,YBR176W,YBR186W,YBR202W,YBR213W,YBR221C,YBR223C,YBR225W,YBR228W,YBR246W,YBR247C,YBR256C,YBR294W,YCL025C,YCL03…
YPL248C	YAL003W,YAL005C,YAL015C,YAL021C,YAL032C,YAL039C,YAL047C,YAL059W,YAR023C,YAR042W,YAR050W,YBL002W,YBL014C,YBL039C,YBL040C,YBL042C,YBL060W,YBL067C,YBL075C,YBR022W,YBR050C,YBR056W,YBR057C,YBR067C,YBR085W,YBR094W,YBR104W,YBR120C,YBR121C,YBR155W,YBR202W,YBR246W,YBR251W,YBR255W,YBR259W,YBR262C,YBR282W,YBR284W,YBR301W,YBR302C,YCL002C,YCL030C,YCL039W,YCL049C,YCL051W,YCL052C,YCR014C,YCR026C,YCR027C,YCR037C…
YBR150C	YAL005C,YAL007C,YAL015C,YAL016W,YAL021C,YAL035W,YAL047C,YAL055W,YAR003W,YAR050W,YAR071W,YBL002W,YBL003C,YBL005W,YBL028C,YBL042C,YBL043W,YBL061C,YBL072C,YBL075C,YBL080C,YBR008C,YBR026C,YBR057C,YBR059C,YBR060C,YBR067C,YBR071W,YBR085W,YBR094W,YBR107C,YBR120C,YBR127C,YBR130C,YBR155W,YBR164C,YBR177C,YBR187W,YBR188C,YBR201W,YBR202W,YBR221C,YBR246W,YBR254C,YBR259W,YBR262C,YBR263W,YBR272C,YBR274W,YBR282W…
YMR168C	YAL001C,YAL007C,YAL013W,YAL019W,YAL032C,YAL033W,YAL035W,YAL063C,YAL064C-A,YAL067C,YAR008W,YAR014C,YAR023C,YBL002W,YBL014C,YBL015W,YBL019W,YBL025W,YBL043W,YBL056W,YBL081W,YBR022W,YBR028C,YBR034C,YBR041W,YBR050C,YBR052C,YBR056W,YBR063C,YBR066C,YBR067C,YBR079C,YBR084W,YBR085W,YBR094W,YBR104W,YBR118W,YBR127C,YBR145W,YBR149W,YBR164C,YBR194W,YBR202W,YBR213W,YBR222C,YBR223C,YBR246W,YBR295W,YBR296C,YCL00…
YBR182C	YAL001C,YAL002W,YAL038W,YAR003W,YAR007C,YAR008W,YAR018C,YBL041W,YBL056W,YBL057C,YBR009C,YBR036C,YBR047W,YBR066C,YBR077C,YBR079C,YBR084C-A,YBR091C,YBR110W,YBR117C,YBR118W,YBR120C,YBR121C,YBR131W,YBR146W,YBR154C,YBR161W,YBR177C,YBR179C,YBR181C,YBR189W,YBR208C,YBR220C,YBR228W,YBR254C,YBR288C,YCL011C,YCL025C,YCL028W,YCL045C,YCL059C,YCR003W,YCR015C,YCR033W,YCR037C,YCR092C,YCR107W,YDL001W,YDL036C,YDL03…
YPR015C	YAL022C,YAL023C,YAL024C,YAL032C,YAL039C,YAR020C,YAR023C,YAR050W,YAR066W,YAR068W,YBL002W,YBL020W,YBL046W,YBL051C,YBL056W,YBL086C,YBL095W,YBL103C,YBR003W,YBR016W,YBR019C,YBR020W,YBR039W,YBR041W,YBR042C,YBR046C,YBR047W,YBR048W,YBR069C,YBR084W,YBR091C,YBR104W,YBR106W,YBR123C,YBR145W,YBR154C,YBR156C,YBR181C,YBR199W,YBR207W,YBR227C,YBR252W,YBR296C,YBR298C,YBR301W,YCL005W,YCL030C,YCL038C,YCL054W,YCL056C…
YDR310C	YAL001C,YAL003W,YAL022C,YAL023C,YAL064W,YAR066W,YBL001C,YBL008W,YBL014C,YBL046W,YBL056W,YBL086C,YBL103C,YBR003W,YBR005W,YBR009C,YBR018C,YBR036C,YBR039W,YBR041W,YBR045C,YBR047W,YBR069C,YBR078W,YBR084C-A,YBR091C,YBR108W,YBR110W,YBR118W,YBR120C,YBR121C,YBR131W,YBR133C,YBR154C,YBR162C,YBR171W,YBR179C,YBR181C,YBR203W,YBR212W,YBR227C,YBR229C,YBR288C,YBR291C,YBR302C,YCL004W,YCL035C,YCL038C,YCL043C,YCL04…
YER130C	YAL022C,YAL027W,YAL032C,YAL034C,YAL035W,YAL054C,YAL064W-B,YAR035W,YBL013W,YBL014C,YBL015W,YBL060W,YBL075C,YBL084C,YBL086C,YBL106C,YBR010W,YBR028C,YBR041W,YBR050C,YBR069C,YBR077C,YBR082C,YBR084W,YBR087W,YBR089C-A,YBR125C,YBR133C,YBR157C,YBR166C,YBR167C,YBR176W,YBR193C,YBR205W,YBR208C,YBR212W,YBR219C,YBR221C,YBR255W,YBR298C,YBR301W,YBR302C,YCL002C,YCL004W,YCL005W,YCL020W,YCL030C,YCL034W,YCL043C,YCL…
YDR207C	YAL001C,YAL007C,YAL026C,YAL027W,YAL034C,YAL037W,YAR003W,YAR023C,YAR068W,YBL004W,YBL015W,YBL024W,YBL075C,YBL091C,YBL098W,YBL101C,YBL111C,YBR008C,YBR022W,YBR062C,YBR071W,YBR093C,YBR102C,YBR138C,YBR145W,YBR156C,YBR164C,YBR188C,YBR202W,YBR204C,YBR217W,YBR246W,YBR258C,YBR259W,YBR261C,YBR274W,YBR284W,YBR291C,YBR298C,YBR299W,YBR302C,YCL005W,YCL016C,YCL025C,YCL030C,YCL051W,YCL057W,YCL061C,YCL064C,YCR019W…
YDL020C	YAL021C,YAL022C,YAL023C,YAL032C,YAL039C,YAL043C,YAR009C,YAR019C,YAR050W,YAR066W,YBL001C,YBL008W,YBL046W,YBL086C,YBL088C,YBL103C,YBR009C,YBR039W,YBR041W,YBR047W,YBR048W,YBR057C,YBR068C,YBR069C,YBR074W,YBR078W,YBR080C,YBR091C,YBR108W,YBR121C,YBR123C,YBR131W,YBR133C,YBR151W,YBR154C,YBR170C,YBR181C,YBR203W,YBR212W,YBR227C,YBR229C,YBR291C,YBR298C,YBR302C,YCL004W,YCL030C,YCL038C,YCL045C,YCL056C,YCR021C…
YJL089W	YAL015C,YAL021C,YAL032C,YAL041W,YAL043C,YAL044C,YAL047C,YAL055W,YAL059W,YAR010C,YAR023C,YBL003C,YBL011W,YBL014C,YBL015W,YBL039C,YBL042C,YBL043W,YBL060W,YBL067C,YBL072C,YBL075C,YBL091C,YBL104C,YBR014C,YBR020W,YBR021W,YBR022W,YBR031W,YBR039W,YBR050C,YBR062C,YBR065C,YBR067C,YBR073W,YBR084W,YBR085W,YBR093C,YBR094W,YBR104W,YBR118W,YBR123C,YBR125C,YBR156C,YBR166C,YBR168W,YBR170C,YBR177C,YBR193C,YBR194W…
YMR043W	YAL007C,YAL021C,YAL026C,YAL032C,YAL035W,YAL043C,YAL068C,YAR014C,YAR015W,YAR033W,YAR035W,YBL001C,YBL004W,YBL005W-B,YBL014C,YBL023C,YBL074C,YBR012W-A,YBR022W,YBR034C,YBR046C,YBR047W,YBR052C,YBR056W,YBR061C,YBR067C,YBR079C,YBR084W,YBR092C,YBR094W,YBR097W,YBR118W,YBR133C,YBR160W,YBR162W-A,YBR166C,YBR179C,YBR187W,YBR203W,YBR211C,YBR220C,YBR234C,YBR243C,YBR255W,YBR261C,YBR268W,YBR284W,YBR288C,YCL011C,Y…
YIL130W	YAL015C,YAL016W,YAL021C,YAL032C,YAL035W,YAL041W,YAL047C,YAL055W,YAL063C,YAR003W,YAR023C,YAR050W,YBL003C,YBL004W,YBL005W,YBL039C,YBL040C,YBL042C,YBL043W,YBL060W,YBL067C,YBL072C,YBL075C,YBL079W,YBL080C,YBL091C,YBR014C,YBR020W,YBR022W,YBR057C,YBR067C,YBR071W,YBR093C,YBR094W,YBR098W,YBR104W,YBR123C,YBR164C,YBR168W,YBR170C,YBR194W,YBR202W,YBR204C,YBR220C,YBR246W,YBR251W,YBR254C,YBR255W,YBR262C,YBR272C…
YGR249W	YAL021C,YAL022C,YAL030W,YAL033W,YAL038W,YAL040C,YAL043C,YAL058W,YAL067C,YAR002C-A,YAR008W,YAR014C,YAR018C,YAR035W,YBL005W-B,YBL024W,YBL042C,YBL059W,YBL076C,YBL088C,YBL107C,YBR018C,YBR035C,YBR046C,YBR047W,YBR061C,YBR062C,YBR074W,YBR084W,YBR125C,YBR133C,YBR145W,YBR153W,YBR155W,YBR162W-A,YBR164C,YBR192W,YBR204C,YBR211C,YBR212W,YBR220C,YBR227C,YBR228W,YBR247C,YBR248C,YBR249C,YBR251W,YBR258C,YBR263W,Y…
YKL043W	YAL026C,YAL034C,YAL064W,YAR064W,YBL005W-B,YBL033C,YBL034C,YBL043W,YBL084C,YBL105C,YBR031W,YBR034C,YBR062C,YBR079C,YBR080C,YBR088C,YBR089C-A,YBR093C,YBR109C,YBR122C,YBR147W,YBR149W,YBR154C,YBR156C,YBR161W,YBR167C,YBR172C,YBR220C,YBR221C,YBR243C,YBR246W,YBR250W,YBR251W,YBR270C,YBR271W,YBR278W,YBR282W,YBR294W,YCL016C,YCL018W,YCL028W,YCL039W,YCL040W,YCL061C,YCR003W,YCR004C,YCR008W,YCR009C,YCR060W,YCR…
YCR106W	YAL005C,YAL007C,YAL021C,YAL028W,YAL032C,YAL037W,YAR003W,YAR023C,YAR071W,YBL003C,YBL004W,YBL010C,YBL017C,YBL029W,YBL042C,YBL043W,YBL067C,YBL075C,YBL080C,YBL090W,YBL098W,YBR020W,YBR022W,YBR024W,YBR060C,YBR071W,YBR093C,YBR102C,YBR145W,YBR147W,YBR164C,YBR188C,YBR201W,YBR202W,YBR217W,YBR234C,YBR246W,YBR274W,YBR284W,YBR296C,YBR302C,YCL005W,YCL064C,YCR019W,YCR026C,YCR034W,YCR039C,YCR051W,YCR059C,YCR061W…
YDR421W	YAL005C,YAL015C,YAL017W,YAL021C,YAL035W,YAL064C-A,YAL067C,YAL068C,YAR023C,YAR050W,YAR068W,YAR071W,YBL004W,YBL014C,YBL015W,YBL040C,YBL042C,YBL043W,YBL050W,YBL075C,YBL079W,YBR008C,YBR022W,YBR024W,YBR034C,YBR059C,YBR063C,YBR066C,YBR067C,YBR085W,YBR093C,YBR104W,YBR118W,YBR149W,YBR155W,YBR164C,YBR168W,YBR194W,YBR202W,YBR220C,YBR222C,YBR223C,YBR236C,YBR246W,YBR255W,YBR262C,YBR273C,YBR284W,YBR293W,YCL03…
YOR337W	YAL005C,YAL016W,YAL044C,YAL063C,YAL068C,YAR003W,YAR023C,YAR071W,YBL005W,YBL014C,YBL024W,YBL029W,YBL041W,YBL043W,YBL067C,YBL075C,YBL079W,YBL086C,YBL090W,YBL092W,YBR004C,YBR008C,YBR014C,YBR047W,YBR071W,YBR080C,YBR093C,YBR095C,YBR098W,YBR107C,YBR120C,YBR188C,YBR202W,YBR203W,YBR221C,YBR245C,YBR246W,YBR257W,YBR262C,YBR271W,YBR284W,YBR291C,YBR294W,YCL002C,YCL016C,YCL052C,YCL064C,YCR002C,YCR009C,YCR026C…
YDR259C	YAL003W,YAL023C,YAL024C,YAL032C,YAR050W,YAR066W,YBL001C,YBL013W,YBL015W,YBL046W,YBL049W,YBL056W,YBL088C,YBL103C,YBL113C,YBR003W,YBR019C,YBR020W,YBR039W,YBR041W,YBR047W,YBR048W,YBR057C,YBR061C,YBR069C,YBR084W,YBR091C,YBR104W,YBR121C,YBR123C,YBR133C,YBR145W,YBR147W,YBR162W-A,YBR177C,YBR180W,YBR191W,YBR202W,YBR212W,YBR219C,YBR227C,YBR231C,YBR247C,YBR263W,YBR291C,YBR294W,YBR298C,YCL005W,YCL008C,YCL01…
YBR083W	YAL005C,YAL030W,YAL041W,YAL064W-B,YAL067C,YAR008W,YAR014C,YAR033W,YAR042W,YAR050W,YBL040C,YBL060W,YBL084C,YBL089W,YBL107C,YBR014C,YBR017C,YBR021W,YBR031W,YBR039W,YBR054W,YBR060C,YBR079C,YBR084W,YBR094W,YBR095C,YBR118W,YBR133C,YBR154C,YBR159W,YBR167C,YBR172C,YBR175W,YBR182C,YBR192W,YBR193C,YBR194W,YBR212W,YBR218C,YBR247C,YBR250W,YBR272C,YBR291C,YCL002C,YCL011C,YCL019W,YCL035C,YCL039W,YCL047C,YCL05…
YJL110C	YAL040C,YAL048C,YAL054C,YAL064C-A,YAR007C,YAR015W,YAR018C,YAR064W,YAR068W,YBL005W,YBL015W,YBL019W,YBL034C,YBL049W,YBL057C,YBL063W,YBL068W,YBL081W,YBL102W,YBL103C,YBR003W,YBR005W,YBR009C,YBR021W,YBR026C,YBR028C,YBR035C,YBR036C,YBR047W,YBR063C,YBR081C,YBR093C,YBR105C,YBR122C,YBR136W,YBR145W,YBR154C,YBR162W-A,YBR170C,YBR188C,YBR208C,YBR234C,YBR238C,YBR248C,YBR276C,YBR282W,YCL004W,YCL019W,YCL042W,YCL…
YER040W	YAL040C,YAL043C,YAL048C,YAL064C-A,YAR007C,YAR015W,YAR018C,YAR064W,YBL015W,YBL019W,YBL022C,YBL034C,YBL049W,YBL056W,YBL057C,YBL063W,YBL068W,YBL081W,YBL084C,YBL102W,YBR003W,YBR004C,YBR005W,YBR026C,YBR028C,YBR035C,YBR036C,YBR039W,YBR047W,YBR052C,YBR063C,YBR081C,YBR093C,YBR120C,YBR136W,YBR145W,YBR154C,YBR170C,YBR188C,YBR199W,YBR208C,YBR223C,YBR234C,YBR238C,YBR240C,YBR273C,YBR276C,YBR282W,YCL004W,YCL01…
YPR196W	YAL015C,YAL022C,YAL032C,YAL033W,YAL038W,YAL039C,YAL064W-B,YAR050W,YBL002W,YBL008W,YBL015W,YBL021C,YBL029W,YBL086C,YBL107C,YBR041W,YBR046C,YBR047W,YBR057C,YBR069C,YBR078W,YBR080C,YBR121C,YBR123C,YBR133C,YBR145W,YBR149W,YBR155W,YBR170C,YBR179C,YBR194W,YBR202W,YBR227C,YBR228W,YBR229C,YBR246W,YBR251W,YBR298C,YBR302C,YCL030C,YCL034W,YCL045C,YCL054W,YCL056C,YCR054C,YCR065W,YCR089W,YCR096C,YDL014W,YDL01…
YIR013C	YAL003W,YAL026C,YAL027W,YAL042W,YAL060W,YAL067C,YAR003W,YAR010C,YAR015W,YAR020C,YAR023C,YAR029W,YAR042W,YAR071W,YBL001C,YBL002W,YBL003C,YBL005W-A,YBL005W-B,YBL015W,YBL022C,YBL041W,YBL068W,YBL081W,YBL084C,YBL111C,YBR004C,YBR019C,YBR024W,YBR036C,YBR041W,YBR060C,YBR077C,YBR118W,YBR143C,YBR153W,YBR162C,YBR162W-A,YBR165W,YBR184W,YBR188C,YBR192W,YBR194W,YBR201W,YBR210W,YBR212W,YBR220C,YBR229C,YBR240C,Y…
YGR067C	YAL018C,YAL022C,YAL027W,YAL032C,YAL038W,YAL039C,YAL063C,YAL064W-B,YAL067C,YAR003W,YAR020C,YAR023C,YAR068W,YBL002W,YBL005W,YBL013W,YBL015W,YBL018C,YBL042C,YBL060W,YBL076C,YBL080C,YBL084C,YBL086C,YBR005W,YBR014C,YBR041W,YBR048W,YBR050C,YBR062C,YBR063C,YBR069C,YBR071W,YBR120C,YBR123C,YBR145W,YBR154C,YBR156C,YBR176W,YBR202W,YBR249C,YBR255W,YBR256C,YBR258C,YBR262C,YBR285W,YBR301W,YCL005W,YCL009C,YCL01…
YGL013C	YAL003W,YAL022C,YAL023C,YAL032C,YAL039C,YAL043C,YAL044C,YAR028W,YAR050W,YAR066W,YAR068W,YBL002W,YBL020W,YBL035C,YBL037W,YBL046W,YBL056W,YBL095W,YBL103C,YBL113C,YBR003W,YBR007C,YBR008C,YBR016W,YBR046C,YBR047W,YBR048W,YBR057C,YBR068C,YBR069C,YBR091C,YBR102C,YBR104W,YBR106W,YBR108W,YBR118W,YBR121C,YBR133C,YBR145W,YBR153W,YBR154C,YBR170C,YBR177C,YBR181C,YBR202W,YBR203W,YBR217W,YBR227C,YBR229C,YBR291C…
YFL021W	YAL040C,YAL043C,YAL048C,YAL054C,YAL064C-A,YAR007C,YAR015W,YAR018C,YAR064W,YAR068W,YBL015W,YBL019W,YBL049W,YBL057C,YBL063W,YBL068W,YBL079W,YBL081W,YBL102W,YBL103C,YBR003W,YBR004C,YBR005W,YBR009C,YBR021W,YBR026C,YBR028C,YBR035C,YBR036C,YBR047W,YBR050C,YBR063C,YBR081C,YBR093C,YBR105C,YBR122C,YBR136W,YBR145W,YBR154C,YBR159W,YBR170C,YBR188C,YBR208C,YBR234C,YBR238C,YBR240C,YBR248C,YBR276C,YBR282W,YCL00…
YPR009W	YAL016W,YAL022C,YAL023C,YAL032C,YAL037W,YAL044C,YAL047C,YAL058W,YAL059W,YAR015W,YAR023C,YAR028W,YAR050W,YBL002W,YBL005W,YBL022C,YBL043W,YBL072C,YBL076C,YBL080C,YBR004C,YBR016W,YBR020W,YBR021W,YBR084W,YBR094W,YBR102C,YBR104W,YBR107C,YBR123C,YBR128C,YBR143C,YBR154C,YBR156C,YBR162W-A,YBR164C,YBR166C,YBR168W,YBR176W,YBR200W,YBR202W,YBR212W,YBR213W,YBR225W,YBR228W,YBR231C,YBR236C,YBR247C,YBR258C,YBR26…
YDR169C	YAL023C,YAL060W,YAR066W,YBL001C,YBL011W,YBL021C,YBL023C,YBL024W,YBL056W,YBL086C,YBL088C,YBL103C,YBL107C,YBR009C,YBR016W,YBR029C,YBR031W,YBR036C,YBR037C,YBR041W,YBR046C,YBR047W,YBR048W,YBR057C,YBR068C,YBR073W,YBR085W,YBR121C,YBR131W,YBR133C,YBR162C,YBR170C,YBR179C,YBR191W,YBR202W,YBR212W,YBR229C,YBR244W,YBR267W,YBR270C,YBR291C,YBR298C,YCL004W,YCL034W,YCL061C,YCR012W,YCR030C,YCR035C,YCR044C,YCR046C…
YLR098C	YAL005C,YAL007C,YAL021C,YAL037W,YAL041W,YAR003W,YAR023C,YAR050W,YBL005W,YBL028C,YBL042C,YBL043W,YBL060W,YBL067C,YBL080C,YBR008C,YBR022W,YBR057C,YBR060C,YBR067C,YBR071W,YBR085W,YBR093C,YBR107C,YBR115C,YBR120C,YBR145W,YBR155W,YBR164C,YBR170C,YBR171W,YBR177C,YBR188C,YBR201W,YBR202W,YBR246W,YBR254C,YBR259W,YBR274W,YCL005W,YCL009C,YCL016C,YCL051W,YCL057W,YCL064C,YCR026C,YCR034W,YCR054C,YCR059C,YCR061W…
YLR013W	YAL026C,YAL027W,YAL042W,YAL060W,YAL067C,YAR003W,YAR010C,YAR015W,YAR020C,YAR023C,YAR029W,YAR042W,YAR071W,YBL002W,YBL003C,YBL005W-A,YBL005W-B,YBL022C,YBL037W,YBL039C,YBL041W,YBL067C,YBL068W,YBL081W,YBL084C,YBL111C,YBR004C,YBR023C,YBR036C,YBR052C,YBR056W,YBR060C,YBR077C,YBR104W,YBR118W,YBR143C,YBR159W,YBR165W,YBR188C,YBR192W,YBR194W,YBR201W,YBR212W,YBR223C,YBR229C,YBR231C,YBR240C,YBR244W,YBR248C,YBR…
YPL128C	YAL005C,YAL022C,YAL033W,YAL048C,YAL055W,YAL059W,YAR023C,YAR033W,YBL005W,YBL017C,YBL022C,YBL023C,YBL050W,YBL063W,YBL066C,YBL076C,YBL080C,YBL104C,YBR012W-A,YBR022W,YBR028C,YBR043C,YBR053C,YBR054W,YBR058C,YBR071W,YBR078W,YBR089C-A,YBR120C,YBR133C,YBR143C,YBR158W,YBR179C,YBR183W,YBR194W,YBR203W,YBR208C,YBR223C,YBR225W,YBR229C,YBR252W,YBR268W,YBR279W,YBR287W,YBR298C,YCL004W,YCL034W,YCL061C,YCR003W,YCR…
YFR034C	YAL043C,YAR003W,YAR020C,YAR031W,YAR050W,YAR071W,YBL015W,YBL028C,YBL034C,YBL037W,YBL043W,YBL054W,YBL068W,YBL069W,YBL072C,YBL079W,YBL081W,YBL088C,YBL091C,YBL098W,YBL101C,YBL111C,YBR003W,YBR029C,YBR031W,YBR050C,YBR056W,YBR074W,YBR084W,YBR094W,YBR105C,YBR117C,YBR133C,YBR145W,YBR204C,YBR205W,YBR210W,YBR222C,YBR238C,YBR246W,YBR250W,YBR278W,YBR282W,YBR298C,YCL040W,YCL069W,YCR003W,YCR012W,YCR024C,YCR036W…
YCR039C	YAL002W,YAL003W,YAL044C,YAL054C,YAR003W,YAR029W,YBL001C,YBL005W,YBL023C,YBL040C,YBL056W,YBL057C,YBL068W,YBL082C,YBL088C,YBL089W,YBL092W,YBL104C,YBR004C,YBR005W,YBR018C,YBR030W,YBR034C,YBR039W,YBR041W,YBR047W,YBR060C,YBR067C,YBR068C,YBR084C-A,YBR091C,YBR103W,YBR120C,YBR130C,YBR131W,YBR136W,YBR142W,YBR158W,YBR164C,YBR172C,YBR181C,YBR194W,YBR200W,YBR220C,YBR227C,YBR229C,YBR250W,YBR261C,YBR267W,YBR27…
YDR253C	YAL007C,YAL032C,YAL034C,YAL035W,YAL038W,YAL059W,YAL065C,YAL068C,YAR035W,YBL004W,YBL005W,YBL005W-A,YBL028C,YBL045C,YBL061C,YBL074C,YBL075C,YBL076C,YBL078C,YBL080C,YBR003W,YBR009C,YBR012W-B,YBR024W,YBR029C,YBR037C,YBR044C,YBR048W,YBR050C,YBR058C,YBR080C,YBR082C,YBR084W,YBR095C,YBR105C,YBR125C,YBR151W,YBR156C,YBR172C,YBR201W,YBR218C,YBR225W,YBR227C,YBR249C,YBR262C,YBR264C,YCL005W,YCL014W,YCL034W,YCL…
YJR060W	YAL040C,YAL043C,YAL044C,YAR003W,YAR020C,YAR071W,YBL015W,YBL017C,YBL022C,YBL028C,YBL034C,YBL036C,YBL051C,YBL068W,YBL069W,YBL076C,YBL079W,YBL081W,YBL088C,YBL090W,YBL092W,YBL098W,YBL111C,YBR003W,YBR017C,YBR021W,YBR029C,YBR031W,YBR056W,YBR068C,YBR074W,YBR082C,YBR088C,YBR094W,YBR117C,YBR133C,YBR145W,YBR182C,YBR201W,YBR204C,YBR210W,YBR222C,YBR231C,YBR250W,YBR270C,YBR278W,YBR298C,YBR301W,YCL048W,YCL069W…
YKR099W	YAL001C,YAL021C,YAL027W,YAL030W,YAL042W,YAL043C,YAL047C,YAL061W,YAL064W,YAL067C,YAL068C,YBL003C,YBL004W,YBL008W,YBL014C,YBL029W,YBL043W,YBL054W,YBL057C,YBL092W,YBL099W,YBR041W,YBR048W,YBR062C,YBR067C,YBR078W,YBR112C,YBR125C,YBR131W,YBR133C,YBR147W,YBR172C,YBR176W,YBR211C,YBR212W,YBR223C,YBR254C,YBR258C,YBR264C,YBR270C,YBR271W,YBR285W,YBR291C,YBR297W,YBR298C,YBR302C,YCL004W,YCL040W,YCL056C,YCL059C…
YER169W	YAL022C,YAL035W,YAR068W,YBL023C,YBL060W,YBL084C,YBL086C,YBL103C,YBR005W,YBR008C,YBR012W-A,YBR028C,YBR039W,YBR041W,YBR046C,YBR047W,YBR057C,YBR067C,YBR069C,YBR074W,YBR077C,YBR078W,YBR084W,YBR091C,YBR102C,YBR103W,YBR106W,YBR133C,YBR162W-A,YBR170C,YBR203W,YBR208C,YBR212W,YBR217W,YBR229C,YBR231C,YBR270C,YBR275C,YBR291C,YBR298C,YBR301W,YBR302C,YCL004W,YCL016C,YCL034W,YCL038C,YCL043C,YCL056C,YCR026C,YCR…
YOR380W	YAL005C,YAL007C,YAL021C,YAL037W,YAL047C,YAL064C-A,YAR003W,YAR023C,YAR050W,YBL002W,YBL004W,YBL005W,YBL014C,YBL028C,YBL042C,YBL043W,YBL060W,YBL075C,YBL079W,YBL080C,YBL092W,YBL104C,YBR008C,YBR022W,YBR039W,YBR046C,YBR057C,YBR059C,YBR060C,YBR062C,YBR067C,YBR071W,YBR085W,YBR093C,YBR104W,YBR107C,YBR115C,YBR120C,YBR127C,YBR145W,YBR155W,YBR164C,YBR170C,YBR177C,YBR187W,YBR188C,YBR201W,YBR202W,YBR246W,YBR25…
YHR006W	YAL001C,YAL007C,YAL015C,YAL021C,YAL026C,YAL027W,YAL037W,YAL039C,YAL044C,YAL055W,YAL065C,YAL068C,YAR014C,YAR020C,YAR023C,YAR035W,YBL003C,YBL004W,YBL008W,YBL015W,YBL019W,YBL029W,YBL042C,YBL043W,YBL075C,YBL079W,YBL098W,YBL111C,YBR067C,YBR080C,YBR085W,YBR092C,YBR093C,YBR095C,YBR102C,YBR137W,YBR138C,YBR145W,YBR156C,YBR166C,YBR181C,YBR188C,YBR194W,YBR202W,YBR204C,YBR208C,YBR217W,YBR222C,YBR245C,YBR259W…
YOR162C	YAL005C,YAL007C,YAL016W,YAL021C,YAL032C,YAL044C,YAL058W,YAL068C,YAR003W,YAR014C,YAR028W,YAR035W,YBL005W,YBL014C,YBL038W,YBL042C,YBL043W,YBL045C,YBL046W,YBL075C,YBL079W,YBL080C,YBR001C,YBR046C,YBR067C,YBR071W,YBR091C,YBR098W,YBR107C,YBR110W,YBR123C,YBR133C,YBR145W,YBR155W,YBR160W,YBR172C,YBR191W,YBR202W,YBR211C,YBR221C,YBR259W,YBR284W,YCL025C,YCL049C,YCL051W,YCL068C,YCR023C,YCR026C,YCR051W,YCR061W…
YEL009C	YAL001C,YAL022C,YAL040C,YAL064W,YAR008W,YAR018C,YAR020C,YAR023C,YBL005W-A,YBL014C,YBL019W,YBL028C,YBL043W,YBL056W,YBL081W,YBL092W,YBR008C,YBR009C,YBR048W,YBR068C,YBR085W,YBR088C,YBR089C-A,YBR091C,YBR106W,YBR115C,YBR147W,YBR154C,YBR200W,YBR201W,YBR202W,YBR211C,YBR217W,YBR250W,YBR251W,YBR256C,YBR258C,YBR276C,YBR296C,YBR301W,YCL004W,YCL014W,YCL059C,YCL068C,YCR018C,YCR027C,YCR044C,YCR057C,YCR060W,YDL…
